# Supplementary material for: 2-(2,4,5-Trimeth­oxy­phen­yl)-2,3-dihydro­quinolin-4(1H)-one
Source: Acta Crystallogr Sect E Struct Rep Online. 2012 Feb 10;68(Pt 3):o664–5. doi: 10.1107/S1600536812002917 (PMC3295454; doi:10.1107/S1600536812002917)
Supplement: Supplementary file 1 [file e-68-0o664-sup1.cif]

##############################################################################
#                                                                            #
# This CIF contains the data in a paper accepted for publication in          #
# Acta Crystallographica Section E. It conforms to the requirements of       #
# Notes for Authors for Acta Crystallographica Section E, and has been       #
# peer reviewed under the auspices of the IUCr Commission on Journals.       #
#                                                                            #
# Full details of the Crystallographic Information File format               #
# are given in the paper "The Crystallographic Information File (CIF):       #
# a New Standard Archive File for Crystallography" by S. R. Hall, F. H.      #
# Allen and I. D. Brown [Acta Cryst. (1991), A47, 655-685].                  #
#                                                                            #
# The current version of the core CIF dictionary is obtainable from          #
# ftp://ftp.iucr.org/pub/cif_core.dic.                                       #
#                                                                            #
# Software is freely available for graphical display of the structure(s)     #
# in this CIF. For information consult the CIF software page                 #
# http://www.iucr.org/resources/cif/software.                                #
#                                                                            #
# This file may be used for bona fide research purposes within the           #
# scientific community so long as proper attribution is given to the journal # 
# article from which it was obtained.                                        #
#                                                                            #
##############################################################################
data_global
_audit_creation_method     'form.cif (version 2.0)'
_journal_data_validation_number     ?
_journal_date_recd_electronic     2012-01-10
_journal_date_accepted     2012-01-23
_journal_name_full     'Acta Crystallographica, Section E'
_journal_year     2012
_journal_volume     68
_journal_issue      3
_journal_page_first     o664
_journal_page_last     o665
_journal_paper_category     QO
_journal_paper_doi     10.1107/S1600536812002917
_journal_coeditor_code     HB6602
_publ_contact_author_name     'Associate Professor Dr Suchada Chantrapromma'
_publ_contact_author_address
;
Department of Chemistry
Faculty of Science
Prince of Songkla University
Hat-Yai, Songkhla 90112
Thailand
;
_publ_contact_author_email     suchada.c@psu.ac.th
_publ_contact_author_fax     '66 74 558841'
_publ_contact_author_phone     '66 74 288447'
_publ_section_title
;
2-(2,4,5-Trimethoxyphenyl)-2,3-dihydroquinolin-4(1<i>H</i>)-one
;
loop_
    _publ_author_name
    _publ_author_footnote
    _publ_author_address
    'Suchada Chantrapromma'
;
Thomson Reuters ResearcherID: A-5085-2009.
;
;
Crystal Materials Research Unit
Department of Chemistry
Faculty of Science
Prince of Songkla University
Hat-Yai, Songkhla 90112
Thailand
;
    'Pumsak Ruanwas' ?
;
Crystal Materials Research Unit
Department of Chemistry
Faculty of Science
Prince of Songkla University
Hat-Yai, Songkhla 90112
Thailand
;
    'Nawong Boonnak' ?
;
Crystal Materials Research Unit
Department of Chemistry
Faculty of Science
Prince of Songkla University
Hat-Yai, Songkhla 90112
Thailand
;
    'Kan Chantrapromma' ?
;
Research Unit of Natural Products Utilization
Walailak University
Thasala
Nakhon Si Thammarat 80160
Thailand
;
    'Hoong-Kun Fun'
;
Visiting Professor, College of Pharmacy, King Saud University, Riyadh, Saudi
Arabia. Additional correspondence author, email: hkfun@usm.my. Thomson Reuters
ResearcherID: A-3561-2009.
;
;
X-ray Crystallography Unit
School of Physics
Universiti Sains Malaysia
11800 USM, Penang
Malaysia
;
data_I
_audit_creation_method     SHELXL97
_chemical_name_systematic
;
2-(2,4,5-Trimethoxyphenyl)-2,3-dihydroquinolin-4(1<i>H</i>)-one
;
_chemical_name_common
;
;
_chemical_formula_moiety     'C18 H19 N O4'
_chemical_formula_sum     'C18 H19 N O4'
_chemical_formula_iupac     'C18 H19 N O4'
_chemical_formula_weight     313.34
_chemical_melting_point     ?
_chemical_melting_point_gt     419
_chemical_melting_point_lt     420
_symmetry_cell_setting     monoclinic
_symmetry_space_group_name_H-M     'P 21/c'
_symmetry_space_group_name_Hall     '-P 2ybc'
loop_
    _symmetry_equiv_pos_as_xyz
    'x, y, z'
    '-x, y+1/2, -z+1/2'
    '-x, -y, -z'
    'x, -y-1/2, z-1/2'
_cell_length_a     10.7354(11)
_cell_length_b     17.1525(16)
_cell_length_c     8.6471(8)
_cell_angle_alpha     90.00
_cell_angle_beta     102.981(2)
_cell_angle_gamma     90.00
_cell_volume     1551.6(3)
_cell_formula_units_Z     4
_cell_measurement_reflns_used     4511
_cell_measurement_theta_min     1.95
_cell_measurement_theta_max     30.00
_cell_measurement_temperature     100
_exptl_crystal_description     needle
_exptl_crystal_colour     yellow
_exptl_crystal_size_max     0.41
_exptl_crystal_size_mid     0.16
_exptl_crystal_size_min     0.06
_exptl_crystal_density_diffrn     1.341
_exptl_crystal_density_meas     ?
_exptl_crystal_density_method     'not measured'
_exptl_crystal_F_000     664
_exptl_absorpt_coefficient_mu     0.095
_exptl_absorpt_correction_type     multi-scan
_exptl_absorpt_process_details     '(SADABS; Bruker, 2005)'
_exptl_absorpt_correction_T_min     0.9619
_exptl_absorpt_correction_T_max     0.9944
_exptl_special_details
;
The crystal was placed in the cold stream of an Oxford Cryosystems Cobra
open-flow nitrogen cryostat (Cosier & Glazer, 1986) operating at 120.0(1) K.
;
_diffrn_ambient_temperature     100
_diffrn_radiation_type     'MoK\a'
_diffrn_radiation_wavelength     0.71073
_diffrn_radiation_source     'sealed tube'
_diffrn_radiation_monochromator     'graphite'
_diffrn_measurement_device_type     'Bruker APEXII CCD'
_diffrn_measurement_method     '\f and \w'
_diffrn_detector_area_resol_mean     ?
_diffrn_reflns_number     13335
_diffrn_reflns_av_R_equivalents     0.0619
_diffrn_reflns_av_sigmaI/netI     0.0786
_diffrn_reflns_theta_min     1.95
_diffrn_reflns_theta_max     30.00
_diffrn_reflns_theta_full     30.00
_diffrn_measured_fraction_theta_max     0.997
_diffrn_measured_fraction_theta_full     0.997
_diffrn_reflns_limit_h_min     -12
_diffrn_reflns_limit_h_max     15
_diffrn_reflns_limit_k_min     -20
_diffrn_reflns_limit_k_max     24
_diffrn_reflns_limit_l_min     -12
_diffrn_reflns_limit_l_max     12
_diffrn_standards_number     0
_diffrn_standards_interval_count     ?
_diffrn_standards_interval_time     ?
_diffrn_standards_decay_%     ?
_refine_special_details
;
Refinement of <i>F</i>^2^ against ALL reflections. The weighted <i>R</i>-factor
<i>wR</i> and goodness of fit <i>S</i> are based on <i>F</i>^2^, conventional
<i>R</i>-factors <i>R</i> are based on <i>F</i>, with <i>F</i> set to zero for
negative <i>F</i>^2^. The threshold expression of <i>F</i>^2^ >
\s(<i>F</i>^2^) is used only for calculating <i>R</i>-factors(gt) <i>etc</i>.
and is not relevant to the choice of reflections for refinement.
<i>R</i>-factors based on <i>F</i>^2^ are statistically about twice as large
as those based on <i>F</i>, and <i>R</i>-factors based on ALL data will be
even larger.
;
_reflns_number_total     4511
_reflns_number_gt     2751
_reflns_threshold_expression     I>2\s(I)
_refine_ls_structure_factor_coef     Fsqd
_refine_ls_matrix_type     full
_refine_ls_R_factor_all     0.1190
_refine_ls_R_factor_gt     0.0629
_refine_ls_wR_factor_gt     0.1275
_refine_ls_wR_factor_ref     0.1557
_refine_ls_goodness_of_fit_ref     1.034
_refine_ls_restrained_S_all     1.034
_refine_ls_number_reflns     4511
_refine_ls_number_parameters     215
_refine_ls_number_restraints     0
_refine_ls_hydrogen_treatment     mixed
_refine_ls_weighting_scheme     calc
_refine_ls_weighting_details
       'calc w = 1/[\s^2^(Fo^2^)+(0.0535P)^2^+0.8134P] where P=(Fo^2^+2Fc^2^)/3'
_atom_sites_solution_hydrogens     geom
_atom_sites_solution_primary     direct
_atom_sites_solution_secondary     difmap
_refine_ls_shift/su_max     0.001
_refine_ls_shift/su_mean     0.001
_refine_diff_density_max     0.383
_refine_diff_density_min     -0.296
_refine_ls_extinction_method     none
_refine_ls_extinction_coef     ?
loop_
    _atom_type_symbol
    _atom_type_description
    _atom_type_scat_dispersion_real
    _atom_type_scat_dispersion_imag
    _atom_type_scat_source
    'C' 'C' 0.0033 0.0016
                         'International Tables Vol C Tables 4.2.6.8 and 6.1.1.4'
    'H' 'H' 0.0000 0.0000
                         'International Tables Vol C Tables 4.2.6.8 and 6.1.1.4'
    'N' 'N' 0.0061 0.0033
                         'International Tables Vol C Tables 4.2.6.8 and 6.1.1.4'
    'O' 'O' 0.0106 0.0060
                         'International Tables Vol C Tables 4.2.6.8 and 6.1.1.4'
_computing_data_collection     'APEX2 (Bruker, 2005)'
_computing_cell_refinement     'SAINT (Bruker, 2005)'
_computing_data_reduction     'SAINT (Bruker, 2005)'
_computing_structure_solution     'SHELXTL (Sheldrick, 2008)'
_computing_structure_refinement     'SHELXTL (Sheldrick, 2008)'
_computing_molecular_graphics     'SHELXTL (Sheldrick, 2008)'
_computing_publication_material
;
SHELXTL (Sheldrick, 2008) and PLATON (Spek, 2009)
;
loop_
    _atom_site_type_symbol
    _atom_site_label
    _atom_site_fract_x
    _atom_site_fract_y
    _atom_site_fract_z
    _atom_site_U_iso_or_equiv
    _atom_site_adp_type
    _atom_site_calc_flag
    _atom_site_refinement_flags
    _atom_site_occupancy
    _atom_site_symmetry_multiplicity
    _atom_site_disorder_assembly
    _atom_site_disorder_group
    O O1 0.37635(19) 0.62888(9) 0.70678(18) 0.0317(4) Uani d . 1 1 . .
    O O2 0.04382(17) 0.43778(8) 0.70161(18) 0.0258(4) Uani d . 1 1 . .
    O O3 0.06325(15) 0.15459(8) 0.69306(16) 0.0186(3) Uani d . 1 1 . .
    O O4 0.25884(15) 0.16149(8) 0.56105(17) 0.0190(3) Uani d . 1 1 . .
    N N1 0.2864(2) 0.44806(10) 0.3926(2) 0.0188(4) Uani d . 1 1 . .
    C C1 0.3224(2) 0.51866(11) 0.3388(2) 0.0169(4) Uani d . 1 1 . .
    C C2 0.3287(2) 0.52803(12) 0.1791(3) 0.0200(5) Uani d . 1 1 . .
    H H2A 0.3127 0.4847 0.1091 0.024 Uiso calc R 1 1 . .
    C C3 0.3577(2) 0.59951(13) 0.1230(3) 0.0227(5) Uani d . 1 1 . .
    H H3A 0.3602 0.6050 0.0144 0.027 Uiso calc R 1 1 . .
    C C4 0.3837(2) 0.66416(13) 0.2242(3) 0.0261(5) Uani d . 1 1 . .
    H H4A 0.4023 0.7135 0.1847 0.031 Uiso calc R 1 1 . .
    C C5 0.3817(2) 0.65508(13) 0.3821(3) 0.0253(5) Uani d . 1 1 . .
    H H5A 0.4008 0.6984 0.4517 0.030 Uiso calc R 1 1 . .
    C C6 0.3519(2) 0.58298(12) 0.4419(2) 0.0193(5) Uani d . 1 1 . .
    C C7 0.3519(2) 0.57481(12) 0.6125(3) 0.0210(5) Uani d . 1 1 . .
    C C8 0.3224(2) 0.49397(12) 0.6637(2) 0.0206(5) Uani d . 1 1 . .
    H H8A 0.2854 0.4977 0.7585 0.025 Uiso calc R 1 1 . .
    H H8B 0.4025 0.4634 0.6929 0.025 Uiso calc R 1 1 . .
    C C9 0.2289(2) 0.45255(11) 0.5313(2) 0.0185(4) Uani d . 1 1 . .
    H H9A 0.1501 0.4854 0.5017 0.022 Uiso calc R 1 1 . .
    C C10 0.1895(2) 0.37290(11) 0.5803(2) 0.0169(4) Uani d . 1 1 . .
    C C11 0.0934(2) 0.36814(11) 0.6637(2) 0.0197(5) Uani d . 1 1 . .
    C C12 0.0477(2) 0.29603(11) 0.7021(2) 0.0188(5) Uani d . 1 1 . .
    H H12A -0.0207 0.2936 0.7552 0.023 Uiso calc R 1 1 . .
    C C13 0.1030(2) 0.22825(11) 0.6622(2) 0.0169(4) Uani d . 1 1 . .
    C C14 0.2058(2) 0.23196(11) 0.5876(2) 0.0159(4) Uani d . 1 1 . .
    C C15 0.2472(2) 0.30401(11) 0.5455(2) 0.0173(4) Uani d . 1 1 . .
    H H15A 0.3156 0.3065 0.4925 0.021 Uiso calc R 1 1 . .
    C C16 -0.0213(3) 0.43603(13) 0.8271(3) 0.0270(5) Uani d . 1 1 . .
    H H16A -0.0456 0.4892 0.8499 0.041 Uiso calc R 1 1 . .
    H H16B 0.0349 0.4139 0.9221 0.041 Uiso calc R 1 1 . .
    H H16C -0.0983 0.4038 0.7961 0.041 Uiso calc R 1 1 . .
    C C17 -0.0519(2) 0.14953(12) 0.7498(3) 0.0246(5) Uani d . 1 1 . .
    H H17A -0.0727 0.0946 0.7626 0.037 Uiso calc R 1 1 . .
    H H17B -0.1220 0.1743 0.6732 0.037 Uiso calc R 1 1 . .
    H H17C -0.0399 0.1762 0.8523 0.037 Uiso calc R 1 1 . .
    C C18 0.3688(2) 0.16518(12) 0.4928(3) 0.0213(5) Uani d . 1 1 . .
    H H18A 0.4007 0.1123 0.4825 0.032 Uiso calc R 1 1 . .
    H H18B 0.4357 0.1962 0.5615 0.032 Uiso calc R 1 1 . .
    H H18C 0.3450 0.1895 0.3877 0.032 Uiso calc R 1 1 . .
    H H1N1 0.241(3) 0.4165(16) 0.317(3) 0.037(8) Uiso d . 1 1 . .
loop_
    _atom_site_aniso_label
    _atom_site_aniso_U_11
    _atom_site_aniso_U_22
    _atom_site_aniso_U_33
    _atom_site_aniso_U_12
    _atom_site_aniso_U_13
    _atom_site_aniso_U_23
    O1 0.0502(13) 0.0223(8) 0.0222(8) -0.0092(8) 0.0077(8) -0.0045(6)
    O2 0.0385(11) 0.0150(7) 0.0295(9) 0.0050(7) 0.0196(8) 0.0012(6)
    O3 0.0240(9) 0.0132(7) 0.0206(7) -0.0036(6) 0.0093(7) 0.0000(6)
    O4 0.0218(9) 0.0126(7) 0.0237(8) 0.0007(6) 0.0077(7) 0.0000(6)
    N1 0.0262(11) 0.0151(8) 0.0161(9) -0.0046(7) 0.0070(8) -0.0002(7)
    C1 0.0160(11) 0.0151(9) 0.0205(10) 0.0004(8) 0.0062(9) 0.0006(8)
    C2 0.0206(12) 0.0191(10) 0.0222(11) -0.0015(8) 0.0088(9) -0.0025(8)
    C3 0.0228(13) 0.0263(11) 0.0213(11) -0.0021(9) 0.0094(10) 0.0012(9)
    C4 0.0332(15) 0.0187(10) 0.0289(12) -0.0064(10) 0.0124(11) 0.0016(9)
    C5 0.0318(15) 0.0188(10) 0.0270(12) -0.0078(9) 0.0101(11) -0.0022(9)
    C6 0.0213(12) 0.0169(10) 0.0201(10) -0.0030(8) 0.0055(9) -0.0007(8)
    C7 0.0230(13) 0.0193(10) 0.0212(11) -0.0037(9) 0.0059(9) -0.0008(8)
    C8 0.0276(13) 0.0180(10) 0.0158(10) -0.0007(9) 0.0040(9) 0.0006(8)
    C9 0.0234(13) 0.0145(9) 0.0187(10) 0.0005(8) 0.0070(9) 0.0012(7)
    C10 0.0214(12) 0.0134(9) 0.0160(9) -0.0009(8) 0.0043(9) 0.0006(7)
    C11 0.0266(13) 0.0141(9) 0.0184(10) 0.0009(8) 0.0051(9) -0.0009(8)
    C12 0.0223(13) 0.0181(10) 0.0174(10) 0.0010(8) 0.0077(9) 0.0017(8)
    C13 0.0235(12) 0.0134(9) 0.0129(9) -0.0023(8) 0.0018(8) 0.0014(7)
    C14 0.0212(12) 0.0129(9) 0.0128(9) 0.0012(8) 0.0019(8) -0.0013(7)
    C15 0.0194(12) 0.0164(9) 0.0165(10) -0.0004(8) 0.0044(9) 0.0016(8)
    C16 0.0357(15) 0.0231(11) 0.0262(12) 0.0103(10) 0.0154(11) 0.0034(9)
    C17 0.0275(14) 0.0198(11) 0.0294(12) -0.0029(9) 0.0125(10) 0.0019(9)
    C18 0.0224(13) 0.0192(10) 0.0250(11) 0.0013(9) 0.0111(10) 0.0000(8)
_geom_special_details
;
All e.s.d.'s (except the e.s.d. in the dihedral angle between two l.s. planes)
are estimated using the full covariance matrix. The cell e.s.d.'s are taken
into account individually in the estimation of e.s.d.'s in distances, angles
and torsion angles; correlations between e.s.d.'s in cell parameters are only
used when they are defined by crystal symmetry. An approximate (isotropic)
treatment of cell e.s.d.'s is used for estimating e.s.d.'s involving l.s.
planes.
;
loop_
    _geom_bond_atom_site_label_1
    _geom_bond_atom_site_label_2
    _geom_bond_site_symmetry_2
    _geom_bond_distance
    _geom_bond_publ_flag
    O1 C7 . 1.224(2) ?
    O2 C11 . 1.377(2) ?
    O2 C16 . 1.417(3) ?
    O3 C13 . 1.379(2) ?
    O3 C17 . 1.432(3) ?
    O4 C14 . 1.377(2) ?
    O4 C18 . 1.435(3) ?
    N1 C1 . 1.383(3) ?
    N1 C9 . 1.470(3) ?
    N1 H1N1 . 0.90(3) ?
    C1 C2 . 1.407(3) ?
    C1 C6 . 1.409(3) ?
    C2 C3 . 1.380(3) ?
    C2 H2A . 0.9500 ?
    C3 C4 . 1.401(3) ?
    C3 H3A . 0.9500 ?
    C4 C5 . 1.379(3) ?
    C4 H4A . 0.9500 ?
    C5 C6 . 1.405(3) ?
    C5 H5A . 0.9500 ?
    C6 C7 . 1.482(3) ?
    C7 C8 . 1.511(3) ?
    C8 C9 . 1.519(3) ?
    C8 H8A . 0.9900 ?
    C8 H8B . 0.9900 ?
    C9 C10 . 1.518(3) ?
    C9 H9A . 1.0000 ?
    C10 C11 . 1.387(3) ?
    C10 C15 . 1.398(3) ?
    C11 C12 . 1.398(3) ?
    C12 C13 . 1.384(3) ?
    C12 H12A . 0.9500 ?
    C13 C14 . 1.400(3) ?
    C14 C15 . 1.389(3) ?
    C15 H15A . 0.9500 ?
    C16 H16A . 0.9800 ?
    C16 H16B . 0.9800 ?
    C16 H16C . 0.9800 ?
    C17 H17A . 0.9800 ?
    C17 H17B . 0.9800 ?
    C17 H17C . 0.9800 ?
    C18 H18A . 0.9800 ?
    C18 H18B . 0.9800 ?
    C18 H18C . 0.9800 ?
loop_
    _geom_angle_atom_site_label_1
    _geom_angle_atom_site_label_2
    _geom_angle_atom_site_label_3
    _geom_angle_site_symmetry_1
    _geom_angle_site_symmetry_3
    _geom_angle
    _geom_angle_publ_flag
    C11 O2 C16 . . 116.60(16) ?
    C13 O3 C17 . . 116.79(16) ?
    C14 O4 C18 . . 116.03(15) ?
    C1 N1 C9 . . 115.41(16) ?
    C1 N1 H1N1 . . 115.3(16) ?
    C9 N1 H1N1 . . 111.6(17) ?
    N1 C1 C2 . . 120.58(18) ?
    N1 C1 C6 . . 120.86(18) ?
    C2 C1 C6 . . 118.56(18) ?
    C3 C2 C1 . . 120.75(19) ?
    C3 C2 H2A . . 119.6 ?
    C1 C2 H2A . . 119.6 ?
    C2 C3 C4 . . 120.83(19) ?
    C2 C3 H3A . . 119.6 ?
    C4 C3 H3A . . 119.6 ?
    C5 C4 C3 . . 118.9(2) ?
    C5 C4 H4A . . 120.5 ?
    C3 C4 H4A . . 120.5 ?
    C4 C5 C6 . . 121.3(2) ?
    C4 C5 H5A . . 119.3 ?
    C6 C5 H5A . . 119.3 ?
    C5 C6 C1 . . 119.58(19) ?
    C5 C6 C7 . . 120.06(19) ?
    C1 C6 C7 . . 120.37(18) ?
    O1 C7 C6 . . 122.93(19) ?
    O1 C7 C8 . . 121.87(18) ?
    C6 C7 C8 . . 115.19(17) ?
    C7 C8 C9 . . 110.81(17) ?
    C7 C8 H8A . . 109.5 ?
    C9 C8 H8A . . 109.5 ?
    C7 C8 H8B . . 109.5 ?
    C9 C8 H8B . . 109.5 ?
    H8A C8 H8B . . 108.1 ?
    N1 C9 C10 . . 112.03(16) ?
    N1 C9 C8 . . 108.16(18) ?
    C10 C9 C8 . . 112.88(17) ?
    N1 C9 H9A . . 107.9 ?
    C10 C9 H9A . . 107.9 ?
    C8 C9 H9A . . 107.9 ?
    C11 C10 C15 . . 118.63(18) ?
    C11 C10 C9 . . 118.94(18) ?
    C15 C10 C9 . . 122.42(19) ?
    O2 C11 C10 . . 116.43(18) ?
    O2 C11 C12 . . 122.38(19) ?
    C10 C11 C12 . . 121.16(19) ?
    C13 C12 C11 . . 119.4(2) ?
    C13 C12 H12A . . 120.3 ?
    C11 C12 H12A . . 120.3 ?
    O3 C13 C12 . . 123.56(19) ?
    O3 C13 C14 . . 116.19(18) ?
    C12 C13 C14 . . 120.25(18) ?
    O4 C14 C15 . . 124.66(19) ?
    O4 C14 C13 . . 115.80(17) ?
    C15 C14 C13 . . 119.53(18) ?
    C14 C15 C10 . . 120.82(19) ?
    C14 C15 H15A . . 119.6 ?
    C10 C15 H15A . . 119.6 ?
    O2 C16 H16A . . 109.5 ?
    O2 C16 H16B . . 109.5 ?
    H16A C16 H16B . . 109.5 ?
    O2 C16 H16C . . 109.5 ?
    H16A C16 H16C . . 109.5 ?
    H16B C16 H16C . . 109.5 ?
    O3 C17 H17A . . 109.5 ?
    O3 C17 H17B . . 109.5 ?
    H17A C17 H17B . . 109.5 ?
    O3 C17 H17C . . 109.5 ?
    H17A C17 H17C . . 109.5 ?
    H17B C17 H17C . . 109.5 ?
    O4 C18 H18A . . 109.5 ?
    O4 C18 H18B . . 109.5 ?
    H18A C18 H18B . . 109.5 ?
    O4 C18 H18C . . 109.5 ?
    H18A C18 H18C . . 109.5 ?
    H18B C18 H18C . . 109.5 ?
loop_
    _geom_torsion_atom_site_label_1
    _geom_torsion_atom_site_label_2
    _geom_torsion_atom_site_label_3
    _geom_torsion_atom_site_label_4
    _geom_torsion_site_symmetry_1
    _geom_torsion_site_symmetry_2
    _geom_torsion_site_symmetry_3
    _geom_torsion_site_symmetry_4
    _geom_torsion
    _geom_torsion_publ_flag
    C9 N1 C1 C2 . . . . -153.9(2) ?
    C9 N1 C1 C6 . . . . 25.2(3) ?
    N1 C1 C2 C3 . . . . 176.4(2) ?
    C6 C1 C2 C3 . . . . -2.7(3) ?
    C1 C2 C3 C4 . . . . 1.0(4) ?
    C2 C3 C4 C5 . . . . 1.0(4) ?
    C3 C4 C5 C6 . . . . -1.2(4) ?
    C4 C5 C6 C1 . . . . -0.5(4) ?
    C4 C5 C6 C7 . . . . 179.3(2) ?
    N1 C1 C6 C5 . . . . -176.7(2) ?
    C2 C1 C6 C5 . . . . 2.5(3) ?
    N1 C1 C6 C7 . . . . 3.5(3) ?
    C2 C1 C6 C7 . . . . -177.4(2) ?
    C5 C6 C7 O1 . . . . 0.5(4) ?
    C1 C6 C7 O1 . . . . -179.7(2) ?
    C5 C6 C7 C8 . . . . -178.2(2) ?
    C1 C6 C7 C8 . . . . 1.6(3) ?
    O1 C7 C8 C9 . . . . 148.3(2) ?
    C6 C7 C8 C9 . . . . -33.0(3) ?
    C1 N1 C9 C10 . . . . 178.76(19) ?
    C1 N1 C9 C8 . . . . -56.2(2) ?
    C7 C8 C9 N1 . . . . 59.1(2) ?
    C7 C8 C9 C10 . . . . -176.39(18) ?
    N1 C9 C10 C11 . . . . -155.4(2) ?
    C8 C9 C10 C11 . . . . 82.2(3) ?
    N1 C9 C10 C15 . . . . 25.1(3) ?
    C8 C9 C10 C15 . . . . -97.3(2) ?
    C16 O2 C11 C10 . . . . -160.0(2) ?
    C16 O2 C11 C12 . . . . 21.9(3) ?
    C15 C10 C11 O2 . . . . 177.03(19) ?
    C9 C10 C11 O2 . . . . -2.5(3) ?
    C15 C10 C11 C12 . . . . -4.8(3) ?
    C9 C10 C11 C12 . . . . 175.6(2) ?
    O2 C11 C12 C13 . . . . -179.2(2) ?
    C10 C11 C12 C13 . . . . 2.8(3) ?
    C17 O3 C13 C12 . . . . 8.6(3) ?
    C17 O3 C13 C14 . . . . -171.93(18) ?
    C11 C12 C13 O3 . . . . -179.02(19) ?
    C11 C12 C13 C14 . . . . 1.6(3) ?
    C18 O4 C14 C15 . . . . 3.5(3) ?
    C18 O4 C14 C13 . . . . -176.60(18) ?
    O3 C13 C14 O4 . . . . -3.1(3) ?
    C12 C13 C14 O4 . . . . 176.39(19) ?
    O3 C13 C14 C15 . . . . 176.84(18) ?
    C12 C13 C14 C15 . . . . -3.7(3) ?
    O4 C14 C15 C10 . . . . -178.52(19) ?
    C13 C14 C15 C10 . . . . 1.6(3) ?
    C11 C10 C15 C14 . . . . 2.6(3) ?
    C9 C10 C15 C14 . . . . -177.8(2) ?
loop_
    _geom_hbond_atom_site_label_D
    _geom_hbond_atom_site_label_H
    _geom_hbond_atom_site_label_A
    _geom_hbond_site_symmetry_A
    _geom_hbond_distance_DH
    _geom_hbond_distance_HA
    _geom_hbond_distance_DA
    _geom_hbond_angle_DHA
    _geom_hbond_publ_flag
    N1 H1N1 O3 4_565 0.90(3) 2.32(3) 3.156(2) 155(3) y
    C2 H2A O4 4_565 0.95 2.59 3.439(3) 150 y
    C16 H16B O3 4_566 0.98 2.58 3.459(3) 150 y
    C8 H8B Cg1 3_666 0.99 2.74 3.698(2) 164 y
    C16 H16C Cg1 3_566 0.98 2.68 3.518(3) 144 y
    C17 H17C Cg2 4_566 0.98 2.76 3.560(3) 140 y
    C18 H18C Cg2 4_565 0.98 2.75 3.574(3) 142 y
_iucr_refine_instructions_details
;
TITL 2am245 in P2(1)/c (100K)
CELL 0.71073  10.7354  17.1525   8.6471  90.000 102.981  90.000
ZERR    4.00   0.0011   0.0016   0.0008   0.000   0.002   0.000
LATT  1
SYMM -X, 0.5+Y, 0.5-Z
SFAC C H N O
UNIT 72 76 4 16
TEMP -173.000
SIZE 0.059 0.164 0.412
L.S. 10
BOND $H
FMAP 2 3 60
OMIT -4 60
PLAN 20
ACTA
CONF
WGHT    0.053500    0.813400
FVAR       0.50680
O1    4    0.376355    0.628878    0.706781    11.00000    0.05022    0.02234 =
         0.02222   -0.00454    0.00765   -0.00918
O2    4    0.043815    0.437776    0.701615    11.00000    0.03851    0.01502 =
         0.02954    0.00120    0.01957    0.00496
O3    4    0.063251    0.154592    0.693059    11.00000    0.02401    0.01322 =
         0.02059    0.00004    0.00926   -0.00355
O4    4    0.258840    0.161494    0.561049    11.00000    0.02184    0.01258 =
         0.02366   -0.00003    0.00766    0.00073
N1    3    0.286398    0.448063    0.392560    11.00000    0.02621    0.01510 =
         0.01613   -0.00021    0.00696   -0.00456
C1    1    0.322403    0.518656    0.338799    11.00000    0.01602    0.01509 =
         0.02049    0.00060    0.00619    0.00037
C2    1    0.328668    0.528033    0.179128    11.00000    0.02062    0.01911 =
         0.02222   -0.00253    0.00879   -0.00151
AFIX  43
H2A   2    0.312717    0.484662    0.109134    11.00000   -1.20000
AFIX   0
C3    1    0.357719    0.599508    0.123001    11.00000    0.02282    0.02627 =
         0.02125    0.00117    0.00944   -0.00211
AFIX  43
H3A   2    0.360152    0.604954    0.014388    11.00000   -1.20000
AFIX   0
C4    1    0.383678    0.664162    0.224180    11.00000    0.03323    0.01868 =
         0.02889    0.00160    0.01238   -0.00641
AFIX  43
H4A   2    0.402345    0.713451    0.184655    11.00000   -1.20000
AFIX   0
C5    1    0.381687    0.655079    0.382056    11.00000    0.03176    0.01875 =
         0.02701   -0.00224    0.01012   -0.00781
AFIX  43
H5A   2    0.400842    0.698430    0.451729    11.00000   -1.20000
AFIX   0
C6    1    0.351893    0.582982    0.441901    11.00000    0.02126    0.01695 =
         0.02013   -0.00071    0.00549   -0.00300
C7    1    0.351919    0.574806    0.612480    11.00000    0.02300    0.01931 =
         0.02118   -0.00080    0.00588   -0.00370
C8    1    0.322386    0.493970    0.663690    11.00000    0.02765    0.01799 =
         0.01585    0.00055    0.00400   -0.00068
AFIX  23
H8A   2    0.285363    0.497673    0.758474    11.00000   -1.20000
H8B   2    0.402455    0.463397    0.692873    11.00000   -1.20000
AFIX   0
C9    1    0.228852    0.452549    0.531325    11.00000    0.02340    0.01452 =
         0.01867    0.00119    0.00700    0.00046
AFIX  13
H9A   2    0.150143    0.485410    0.501749    11.00000   -1.20000
AFIX   0
C10   1    0.189535    0.372904    0.580344    11.00000    0.02141    0.01335 =
         0.01601    0.00062    0.00431   -0.00087
C11   1    0.093431    0.368140    0.663701    11.00000    0.02658    0.01409 =
         0.01843   -0.00094    0.00505    0.00085
C12   1    0.047704    0.296028    0.702128    11.00000    0.02234    0.01809 =
         0.01739    0.00174    0.00766    0.00097
AFIX  43
H12A  2   -0.020697    0.293576    0.755155    11.00000   -1.20000
AFIX   0
C13   1    0.103004    0.228250    0.662205    11.00000    0.02345    0.01338 =
         0.01287    0.00135    0.00183   -0.00225
C14   1    0.205815    0.231956    0.587567    11.00000    0.02118    0.01291 =
         0.01281   -0.00131    0.00188    0.00121
C15   1    0.247227    0.304008    0.545533    11.00000    0.01939    0.01635 =
         0.01647    0.00156    0.00438   -0.00042
AFIX  43
H15A  2    0.315603    0.306497    0.492471    11.00000   -1.20000
AFIX   0
C16   1   -0.021332    0.436025    0.827124    11.00000    0.03571    0.02307 =
         0.02623    0.00345    0.01535    0.01029
AFIX 137
H16A  2   -0.045601    0.489162    0.849897    11.00000   -1.50000
H16B  2    0.034867    0.413886    0.922128    11.00000   -1.50000
H16C  2   -0.098307    0.403817    0.796129    11.00000   -1.50000
AFIX   0
C17   1   -0.051933    0.149527    0.749759    11.00000    0.02746    0.01981 =
         0.02938    0.00189    0.01246   -0.00291
AFIX 137
H17A  2   -0.072716    0.094615    0.762608    11.00000   -1.50000
H17B  2   -0.121991    0.174286    0.673223    11.00000   -1.50000
H17C  2   -0.039943    0.176211    0.852260    11.00000   -1.50000
AFIX   0
C18   1    0.368781    0.165184    0.492779    11.00000    0.02240    0.01919 =
         0.02499    0.00003    0.01109    0.00132
AFIX 137
H18A  2    0.400693    0.112347    0.482466    11.00000   -1.50000
H18B  2    0.435713    0.196189    0.561498    11.00000   -1.50000
H18C  2    0.345031    0.189537    0.387742    11.00000   -1.50000
AFIX   0
H1N1  2    0.241249    0.416507    0.316904    11.00000    0.03683
HKLF 4 1 0 0 1 0 -1 0 1 0 0
REM  2am245 in P2(1)/c (100K)
REM R1 =  0.0629 for   2751 Fo > 4sig(Fo)  and  0.1190 for all   4511 data
REM    215 parameters refined using      0 restraints
END
WGHT      0.0535      0.8134
REM Highest difference peak  0.383,  deepest hole -0.296,  1-sigma level  0.065
Q1    1   0.1610  0.3748  0.6493  11.00000  0.05    0.38
Q2    1   0.0633  0.3286  0.6486  11.00000  0.05    0.33
Q3    1   0.3531  0.5680  0.5240  11.00000  0.05    0.31
Q4    1   0.1285  0.3923  0.5926  11.00000  0.05    0.29
Q5    1   0.1749  0.2243  0.6600  11.00000  0.05    0.29
Q6    1   0.3493  0.6603  0.2952  11.00000  0.05    0.28
Q7    1   0.1368  0.2347  0.6022  11.00000  0.05    0.28
Q8    1   0.0214  0.1622  0.7410  11.00000  0.05    0.28
Q9    1   0.2298  0.4062  0.5608  11.00000  0.05    0.27
Q10   1   0.0772  0.1964  0.6716  11.00000  0.05    0.26
Q11   1  -0.0383  0.4206  0.7130  11.00000  0.05    0.26
Q12   1   0.3405  0.6197  0.4113  11.00000  0.05    0.25
Q13   1   0.2833  0.1753  0.4928  11.00000  0.05    0.25
Q14   1   0.3622  0.5202  0.2740  11.00000  0.05    0.25
Q15   1   0.0737  0.2619  0.6775  11.00000  0.05    0.24
Q16   1   0.1857  0.3406  0.5223  11.00000  0.05    0.24
Q17   1   0.2296  0.2019  0.5739  11.00000  0.05    0.23
Q18   1   0.2411  0.2618  0.5731  11.00000  0.05    0.23
Q19   1   0.2774  0.6217  0.6048  11.00000  0.05    0.23
Q20   1   0.4072  0.6217  0.6209  11.00000  0.05    0.22
;
