# Supplementary material for: 2-(2,4,5-Trimeth­oxy­phen­yl)-2,3-dihydro­quinolin-4(1H)-one
Source: Acta Crystallogr Sect E Struct Rep Online. 2012 Feb 10;68(Pt 3):o664–5. doi: 10.1107/S1600536812002917 (PMC3295454; doi:10.1107/S1600536812002917)
Supplement: Supplementary file 2 [file e-68-0o664-Isup2.hkl]

# 
# h,k,l, Fc-squared, Fo-squared, sigma(Fo-squared) and status flag 
# 
data_I
_shelx_title ' 2am245 in P2(1)/c (100K)' 
_shelx_refln_list_code          4 
_shelx_F_calc_maximum      199.79 
_exptl_crystal_F_000       664.00 
_reflns_d_resolution_high  0.7108 
 
loop_ 
 _symmetry_equiv_pos_as_xyz 
 'x, y, z' 
 '-x, y+1/2, -z+1/2' 
 '-x, -y, -z' 
 'x, -y-1/2, z-1/2' 
 
_cell_length_a    10.7354 
_cell_length_b    17.1525 
_cell_length_c     8.6471 
_cell_angle_alpha  90.000 
_cell_angle_beta  102.981 
_cell_angle_gamma  90.000 
 
_shelx_F_squared_multiplier     1.000 
 
loop_ 
 _refln_index_h 
 _refln_index_k 
 _refln_index_l 
 _refln_F_squared_calc 
 _refln_F_squared_meas 
 _refln_F_squared_sigma 
 _refln_observed_status 
   1   0   0      930.31      898.44     20.15 o 
   2   0   0     2915.46     2936.22     45.16 o 
   3   0   0    39915.11    38933.20    845.55 o 
   4   0   0     1924.58     1872.30     57.74 o 
   5   0   0      159.44      160.33     21.10 o 
   6   0   0      148.71      132.32     21.61 o 
   7   0   0     4852.69     4939.50    135.95 o 
   8   0   0       15.04       -1.34     20.31 o 
   9   0   0       94.18       53.42     27.65 o 
  10   0   0      359.03      378.73     43.92 o 
  11   0   0        4.90       42.19     25.08 o 
  12   0   0       47.62       26.03     28.78 o 
  13   0   0       64.98       49.78     32.50 o 
  14   0   0       56.53       33.05     34.68 o 
   1   1   0     5662.55     5405.81     76.13 o 
   2   1   0    17199.31    17234.52    244.35 o 
   3   1   0     3059.17     3028.72     42.07 o 
   4   1   0      146.18      119.88      8.52 o 
   5   1   0     5713.67     5770.73     77.01 o 
   6   1   0      168.14      186.09     17.15 o 
   7   1   0       17.75       47.72     14.15 o 
   8   1   0       48.64       68.35     17.53 o 
   9   1   0      157.76      184.29     23.24 o 
  10   1   0        0.43        5.45     16.80 o 
  11   1   0       17.83       13.77     17.72 o 
  12   1   0       14.96       19.20     19.18 o 
  13   1   0       10.57      -17.14     18.91 o 
  14   1   0       20.80       -0.63     25.10 o 
   0   2   0     1059.66      923.76     11.23 o 
   1   2   0     1817.76     1746.80     17.57 o 
   2   2   0     1439.74     1314.15     20.66 o 
   3   2   0     6416.41     5827.73    383.10 o 
   4   2   0       32.01       29.93     10.92 o 
   5   2   0      780.27      774.79     19.94 o 
   6   2   0     2991.43     2975.02     55.94 o 
   7   2   0      125.93      161.87     19.09 o 
   8   2   0      319.41      348.82     27.22 o 
   9   2   0      342.71      359.59     29.76 o 
  10   2   0       11.17      -17.30     14.82 o 
  11   2   0      125.55      168.66     25.29 o 
  12   2   0       77.90       36.76     19.46 o 
  13   2   0        3.13      -10.64     18.47 o 
  14   2   0        2.56      -17.92     21.10 o 
   1   3   0     2956.43     2951.03     28.78 o 
   2   3   0     4897.94     4929.05     47.11 o 
   3   3   0     1825.66     1747.88     27.81 o 
   4   3   0      415.67      431.46     14.98 o 
   5   3   0     2823.07     2726.57     50.09 o 
   6   3   0      738.76      749.01     23.07 o 
   7   3   0        0.01       12.35      9.45 o 
   8   3   0      685.30      617.33     32.59 o 
   9   3   0      386.28      396.24     28.80 o 
  10   3   0       27.59       21.44     16.66 o 
  11   3   0       15.82       11.41     17.04 o 
  12   3   0      120.17      126.23     26.90 o 
  13   3   0        0.03       -2.14     20.65 o 
  14   3   0       12.12       -2.31     27.89 o 
   0   4   0     4966.30     5065.86     54.34 o 
   1   4   0       28.73       39.08      3.38 o 
   2   4   0     2057.03     1972.53     22.14 o 
   3   4   0      480.57      465.78      9.63 o 
   4   4   0     2310.82     2264.01     35.69 o 
   5   4   0     1380.05     1411.33     27.99 o 
   6   4   0      644.64      654.44     20.32 o 
   7   4   0      966.18      964.67     30.72 o 
   8   4   0      559.40      562.32     23.00 o 
   9   4   0     1116.97     1070.24     42.00 o 
  10   4   0      171.90      187.25     24.80 o 
  11   4   0      599.78      546.46     75.09 o 
  12   4   0       51.41       28.01     19.00 o 
  13   4   0        6.36       -2.07     19.96 o 
  14   4   0       52.42       31.18     24.19 o 
   1   5   0       75.00       67.13      4.15 o 
   2   5   0        0.08        3.10      2.82 o 
   3   5   0      186.95      185.38      6.91 o 
   4   5   0      455.10      494.53     12.83 o 
   5   5   0      186.83      239.56     13.64 o 
   6   5   0      260.96      273.84     15.39 o 
   7   5   0      156.15      200.63     15.40 o 
   8   5   0      299.72      333.03     18.77 o 
   9   5   0        9.17        7.18      8.76 o 
  10   5   0        4.23       23.46     17.06 o 
  11   5   0      552.35      515.79     34.71 o 
  12   5   0      159.41      148.70     26.10 o 
  13   5   0      147.66      158.25     28.61 o 
  14   5   0       21.52       20.72     24.68 o 
   0   6   0     3106.68     3057.00     48.85 o 
   1   6   0      629.61      596.33     13.97 o 
   2   6   0      373.93      375.36      8.70 o 
   3   6   0      737.97      698.90     12.54 o 
   4   6   0       38.56       30.96      4.40 o 
   5   6   0      233.60      265.91     11.05 o 
   6   6   0      495.51      515.80     21.21 o 
   7   6   0        0.03        1.31      9.89 o 
   8   6   0       10.21       11.84     11.40 o 
   9   6   0      436.68      416.94     22.05 o 
  10   6   0       23.94       39.48     15.09 o 
  11   6   0      102.82       42.80     29.40 o 
  12   6   0       46.39       49.32     25.14 o 
  13   6   0      195.13      167.71     28.43 o 
  14   6   0      192.81      132.52     29.35 o 
   1   7   0     1512.95     1521.08     18.79 o 
   2   7   0      805.65      819.79     13.29 o 
   3   7   0      259.80      274.16      8.58 o 
   4   7   0      519.45      549.17     13.80 o 
   5   7   0      628.57      724.83     17.90 o 
   6   7   0      108.97      122.78     10.31 o 
   7   7   0      240.94      248.84     13.50 o 
   8   7   0       52.80       53.37      9.46 o 
   9   7   0      743.70      741.13     27.24 o 
  10   7   0      123.85      127.92     16.30 o 
  11   7   0      206.85      222.70     27.84 o 
  12   7   0        0.98       -1.02      8.46 o 
  13   7   0      128.58      128.78     40.26 o 
  14   7   0        0.22       -4.68     30.08 o 
   0   8   0      470.01      479.30     12.53 o 
   1   8   0      296.25      250.38      6.39 o 
   2   8   0      158.18      171.96      7.17 o 
   3   8   0     1069.90     1191.27     18.14 o 
   4   8   0     2114.00     2219.58     28.53 o 
   5   8   0      103.70      119.78      8.07 o 
   6   8   0      104.28      116.96     10.14 o 
   7   8   0       71.20       55.72      9.20 o 
   8   8   0      368.97      416.61     29.98 o 
   9   8   0      122.47      137.49     12.74 o 
  10   8   0      610.42      591.76     25.89 o 
  11   8   0       12.78       19.87     26.33 o 
  12   8   0       37.29       34.47     32.55 o 
  13   8   0        5.92        6.45     28.96 o 
   1   9   0      187.38      213.87      6.32 o 
   2   9   0      634.64      765.02     14.52 o 
   3   9   0        0.04        4.36      3.54 o 
   4   9   0       72.21       91.20      6.84 o 
   5   9   0       89.12       97.68      7.67 o 
   6   9   0        1.04       -2.91      6.29 o 
   7   9   0       40.18       35.20      8.10 o 
   8   9   0      396.05      403.18     17.47 o 
   9   9   0       35.39       23.89      8.79 o 
  10   9   0       96.34       75.32     14.90 o 
  11   9   0        1.43        5.75     15.35 o 
  12   9   0      353.01      369.95     53.72 o 
  13   9   0       36.77      -29.59     27.23 o 
   0  10   0     2729.07     2758.52     50.57 o 
   1  10   0      848.14      870.73     12.71 o 
   2  10   0       82.67       74.35      5.65 o 
   3  10   0       26.82       24.96      4.92 o 
   4  10   0      163.45      161.21      8.89 o 
   5  10   0       85.17       91.18      7.76 o 
   6  10   0      753.73      767.44     20.93 o 
   7  10   0       53.69       52.03      9.24 o 
   8  10   0        8.98       11.79      9.90 o 
   9  10   0      383.53      438.11     21.70 o 
  10  10   0       51.11       41.40     16.69 o 
  11  10   0       18.70       26.63     17.61 o 
  12  10   0      122.74      163.38     42.88 o 
  13  10   0       27.82       27.75     26.20 o 
   1  11   0      213.56      219.54      7.66 o 
   2  11   0        7.85        5.55      3.14 o 
   3  11   0      128.79      133.97      8.14 o 
   4  11   0      400.03      411.29     13.49 o 
   5  11   0       76.17       89.97      8.14 o 
   6  11   0      111.07      111.07     10.81 o 
   7  11   0        8.88       27.79      9.00 o 
   8  11   0       10.80        3.43      7.81 o 
   9  11   0       33.48       17.98     27.84 o 
  10  11   0        0.57        4.79     14.83 o 
  11  11   0       38.95       58.58     18.28 o 
  12  11   0       18.79       -0.80     24.94 o 
  13  11   0        0.52        2.18     25.26 o 
   0  12   0      149.70      152.05     11.73 o 
   1  12   0      316.46      282.41      9.03 o 
   2  12   0        0.57        9.81      4.07 o 
   3  12   0      840.52      820.96     15.63 o 
   4  12   0      292.26      279.83     11.35 o 
   5  12   0        2.69       -0.08      5.58 o 
   6  12   0       95.05      100.02      9.77 o 
   7  12   0      115.51      145.72     14.25 o 
   8  12   0      111.46      101.45     20.41 o 
   9  12   0       13.60        0.90     15.97 o 
  10  12   0      198.35      242.09     37.33 o 
  11  12   0       27.80        3.35     16.68 o 
  12  12   0        0.77       -2.53     15.97 o 
   1  13   0      701.14      675.78     15.88 o 
   2  13   0      107.58      125.37      8.08 o 
   3  13   0       25.53       28.99      6.77 o 
   4  13   0      382.53      385.68     13.68 o 
   5  13   0        2.49       11.18      6.77 o 
   6  13   0        2.88        8.91      7.56 o 
   7  13   0      138.51      136.33     14.06 o 
   8  13   0      100.65       92.92     18.86 o 
   9  13   0       84.89       86.87     18.61 o 
  10  13   0       14.05       22.31     16.42 o 
  11  13   0        1.75      -14.11     35.73 o 
  12  13   0        0.36       10.78     18.85 o 
   0  14   0     1052.84      979.36     25.22 o 
   1  14   0      625.56      634.60     17.81 o 
   2  14   0      554.52      569.26     23.63 o 
   3  14   0      286.56      277.70     12.71 o 
   4  14   0        4.66        0.93      5.42 o 
   5  14   0        3.35        8.59      7.67 o 
   6  14   0        0.34        9.78     11.53 o 
   7  14   0       71.82       75.23     12.02 o 
   8  14   0       82.95       95.68     38.83 o 
   9  14   0       40.17       51.36     17.76 o 
  10  14   0       16.01       19.32     16.71 o 
  11  14   0        5.00       -3.25     40.33 o 
   1  15   0      569.14      556.72     21.13 o 
   2  15   0      366.03      370.23     14.98 o 
   3  15   0       44.58       47.19      7.53 o 
   4  15   0       26.23       30.14      6.98 o 
   5  15   0       65.92       60.46      9.55 o 
   6  15   0       68.07       70.54     11.73 o 
   7  15   0       43.79       59.23     16.11 o 
   8  15   0       17.76       19.85     15.08 o 
   9  15   0        6.91       10.99     15.87 o 
  10  15   0       11.71       13.01     16.66 o 
  11  15   0        0.02      -14.99     16.36 o 
   0  16   0       47.74       40.28     12.69 o 
   1  16   0      103.94      112.71     14.84 o 
   2  16   0        2.63        8.76     10.01 o 
   3  16   0       63.45       63.15     11.47 o 
   4  16   0      192.99      207.02     15.24 o 
   5  16   0       25.11       22.31      8.92 o 
   6  16   0       56.05       53.64     14.27 o 
   7  16   0      134.00      158.64     17.22 o 
   8  16   0       23.71       51.25     16.22 o 
   9  16   0       16.96       14.77     16.81 o 
  10  16   0       82.73       68.99     33.28 o 
  11  16   0        0.15       -0.98     18.86 o 
   1  17   0      228.81      211.11     14.01 o 
   2  17   0       85.25       72.65     11.94 o 
   3  17   0       59.25       48.72     20.89 o 
   4  17   0      116.77      138.11     34.07 o 
   5  17   0        5.85       11.26     10.58 o 
   6  17   0        0.22       -4.66     10.17 o 
   7  17   0        1.58       15.97     10.94 o 
   8  17   0       11.64       28.60     13.09 o 
   9  17   0       52.42       60.96     22.72 o 
  10  17   0        5.28       27.90     17.84 o 
   0  18   0      160.94      147.84     18.56 o 
   1  18   0       15.56        3.66      8.96 o 
   2  18   0        2.40        6.00     14.75 o 
   3  18   0        0.77        5.95     13.44 o 
   4  18   0       51.69       28.71     17.35 o 
   5  18   0       23.45       55.66     16.48 o 
   6  18   0       72.25       51.51     16.41 o 
   7  18   0       41.05       43.29     16.90 o 
   8  18   0       50.39       18.05     15.71 o 
   9  18   0       76.49       51.34     26.42 o 
   1  19   0       18.94       13.47      9.55 o 
   2  19   0       13.49       24.25     11.52 o 
   3  19   0       36.22       16.79     14.56 o 
   4  19   0        2.19       -0.54     13.49 o 
   5  19   0       47.04       56.96     16.39 o 
   6  19   0        1.28       13.24     15.93 o 
   7  19   0       18.02       13.14     16.50 o 
   8  19   0        7.34       25.60     21.27 o 
   9  19   0       13.25        4.86     15.39 o 
   0  20   0        2.17        3.69     13.91 o 
   1  20   0       52.40       67.03     13.86 o 
   2  20   0        8.01        2.38     11.65 o 
   3  20   0       31.91       34.48     16.41 o 
   4  20   0      411.79      458.87     30.66 o 
   5  20   0        6.17       -2.32     14.69 o 
   6  20   0      250.23      254.78     26.24 o 
   7  20   0       18.10       21.31     17.64 o 
   8  20   0        0.49       10.32     15.90 o 
   1  21   0       27.51       38.71     13.46 o 
   2  21   0      132.87      140.37     17.30 o 
   3  21   0       12.26        5.46     11.99 o 
   4  21   0      281.40      254.38     25.06 o 
   5  21   0       55.99       47.77     18.65 o 
   6  21   0        7.71       -0.65     15.44 o 
   7  21   0       36.28       33.75     18.33 o 
   0  22   0      107.94      122.07     29.50 o 
   1  22   0        0.04       -5.40     15.58 o 
   2  22   0      117.55      128.03     26.76 o 
   3  22   0      370.32      367.92     24.17 o 
   4  22   0        9.15        1.60     16.27 o 
   5  22   0       21.67       19.33     19.20 o 
   6  22   0        1.40      -14.98     20.50 o 
   1  23   0       95.05       77.52     19.08 o 
   2  23   0       23.42       27.52     17.25 o 
   3  23   0        5.31       -6.24     13.17 o 
   4  23   0        2.84       -6.44     13.03 o 
   0  24   0        5.48      -24.21     19.95 o 
   1  24   0      158.85      139.75     22.20 o 
 -14   1   1        2.34      -10.06     20.68 o 
 -13   1   1        7.30       -6.84     19.35 o 
 -12   1   1        0.27       25.30     19.45 o 
 -11   1   1       14.51        8.31     17.61 o 
 -10   1   1        1.89      -14.54     14.77 o 
  -9   1   1       47.69       22.66     17.12 o 
  -8   1   1       38.55       41.03     14.91 o 
  -7   1   1       53.68       53.43     13.57 o 
  -6   1   1      674.70      685.47     26.74 o 
  -5   1   1      130.99      134.32     13.16 o 
  -4   1   1      148.68      178.77     15.98 o 
  -3   1   1     1144.95     1055.24     30.48 o 
  -2   1   1       45.15       21.68      3.54 o 
  -1   1   1     1016.12      930.55     37.35 o 
   0   1   1     5226.92     5107.10     60.87 o 
   1   1   1       28.72       17.54      3.39 o 
   2   1   1     7929.86     7638.49     78.00 o 
   3   1   1      366.60      312.13     13.13 o 
   4   1   1       35.28       32.10      6.77 o 
   5   1   1      237.20      252.99     14.31 o 
   6   1   1      103.73      111.35     11.37 o 
   7   1   1       75.38      105.94     23.78 o 
   8   1   1       61.98       76.43     18.24 o 
   9   1   1       18.49       24.20     16.14 o 
  10   1   1       12.50       -0.49     15.56 o 
  11   1   1       11.82        1.60     18.12 o 
  12   1   1        0.09        1.39     18.28 o 
  13   1   1        9.92       -1.37     21.25 o 
  14   1   1        0.66      -17.70     21.67 o 
 -14   2   1      101.61       89.21     26.37 o 
 -13   2   1       30.53       17.96     20.50 o 
 -12   2   1        5.38        2.54     18.44 o 
 -11   2   1       21.67        6.29     16.99 o 
 -10   2   1        7.43        0.34     14.73 o 
  -9   2   1      597.87      576.19     33.26 o 
  -8   2   1       17.47       23.84     14.98 o 
  -7   2   1      233.67      295.72     22.76 o 
  -6   2   1     1003.30      973.37     30.77 o 
  -5   2   1       17.99        5.85      7.95 o 
  -4   2   1        1.16       -4.14      3.93 o 
  -3   2   1     2038.23     1950.73     38.04 o 
  -2   2   1     2720.83     2625.54     33.00 o 
  -1   2   1       37.24       48.41      2.14 o 
   0   2   1     1033.78     1059.26     13.35 o 
   1   2   1       94.71       96.27      4.70 o 
   2   2   1     5453.56     5227.08     66.05 o 
   3   2   1      281.86      259.41     11.26 o 
   4   2   1      409.44      433.40     24.05 o 
   5   2   1     1219.42     1190.78     30.47 o 
   6   2   1       57.74       68.18     10.17 o 
   7   2   1      176.10      162.43     14.57 o 
   8   2   1       49.88       58.69     17.88 o 
   9   2   1       11.42       12.31     14.45 o 
  10   2   1      232.15      212.68     50.49 o 
  11   2   1       38.59       41.46     19.80 o 
  12   2   1        0.96      -19.44     17.39 o 
  13   2   1       16.26       -0.23     20.63 o 
  14   2   1       20.86       11.83     25.86 o 
 -14   3   1       58.36       40.75     24.14 o 
 -13   3   1       17.41       -3.81     19.27 o 
 -12   3   1       30.26       38.61     20.00 o 
 -11   3   1        1.44       -1.96     16.92 o 
 -10   3   1      287.59      268.06     36.36 o 
  -9   3   1        3.33        6.33     16.00 o 
  -8   3   1       48.72       65.06     23.62 o 
  -7   3   1      460.26      446.96     26.57 o 
  -6   3   1        0.03        2.14      9.21 o 
  -5   3   1       59.95       84.26      8.04 o 
  -4   3   1      119.20      117.31      8.88 o 
  -3   3   1      931.98      880.75     37.41 o 
  -2   3   1     2254.12     2212.03     27.50 o 
  -1   3   1      553.23      524.99     12.31 o 
   0   3   1     2676.53     2549.31     48.66 o 
   1   3   1      151.83      144.81      7.15 o 
   2   3   1      422.02      432.83      9.87 o 
   3   3   1      204.24      215.22     11.01 o 
   4   3   1      485.50      447.37     15.55 o 
   5   3   1      437.11      427.07     16.72 o 
   6   3   1      133.36      100.03     10.90 o 
   7   3   1      256.21      260.11     19.95 o 
   8   3   1        5.53       16.46     11.33 o 
   9   3   1        3.18       14.47     19.37 o 
  10   3   1        3.36       10.80     15.91 o 
  11   3   1        0.61      -15.09     17.46 o 
  12   3   1        0.04      -20.48     17.39 o 
  13   3   1       15.25      -17.84     20.60 o 
  14   3   1        8.06       12.87     23.03 o 
 -14   4   1       41.10       51.64     24.56 o 
 -13   4   1        1.48      -28.63     20.41 o 
 -12   4   1       28.41       -5.83     21.44 o 
 -11   4   1      362.07      360.19     31.70 o 
 -10   4   1        9.94        7.01     20.48 o 
  -9   4   1       62.11       59.93     18.73 o 
  -8   4   1      602.80      568.21     30.28 o 
  -7   4   1        3.71        4.85      8.02 o 
  -6   4   1        3.56        1.26      6.55 o 
  -5   4   1     1020.69     1023.16     25.27 o 
  -4   4   1      138.78      144.10      9.30 o 
  -3   4   1      702.19      654.15     11.23 o 
  -2   4   1     1303.13     1223.10     15.28 o 
  -1   4   1      224.91      201.40      6.47 o 
   0   4   1     2948.95     3008.26     40.62 o 
   1   4   1    12978.59    12701.97    155.00 o 
   2   4   1     1041.62      986.24     15.64 o 
   3   4   1      168.00      158.64      7.25 o 
   4   4   1      365.99      332.11     14.47 o 
   5   4   1      170.19      189.95     12.62 o 
   6   4   1      145.47      138.41     12.78 o 
   7   4   1      305.49      303.33     18.22 o 
   8   4   1       24.43       26.12     11.35 o 
   9   4   1       76.31       41.61     20.42 o 
  10   4   1      122.14      108.25     21.55 o 
  11   4   1       10.43        8.12     17.12 o 
  12   4   1       16.78        9.49     19.27 o 
  13   4   1       69.03       18.79     22.04 o 
  14   4   1        2.56      -31.53     20.98 o 
 -14   5   1       34.82       30.94     25.03 o 
 -13   5   1        3.90       23.97     20.77 o 
 -12   5   1       12.26        1.80     31.77 o 
 -11   5   1      311.83      276.17     28.93 o 
 -10   5   1        6.75      -19.10     14.01 o 
  -9   5   1       87.14      104.26     18.83 o 
  -8   5   1       58.57       66.20     11.67 o 
  -7   5   1      344.66      305.80     19.20 o 
  -6   5   1       52.11       55.12      8.45 o 
  -5   5   1       18.70        9.57      8.25 o 
  -4   5   1      415.82      431.28     12.50 o 
  -3   5   1      136.82      119.71      5.78 o 
  -2   5   1       64.00       73.87      4.13 o 
  -1   5   1      644.54      655.56     11.52 o 
   0   5   1      362.15      344.71     10.36 o 
   1   5   1      640.03      680.01      9.74 o 
   2   5   1        0.03        1.53      2.48 o 
   3   5   1      825.24      823.59     15.59 o 
   4   5   1      181.25      194.81      8.89 o 
   5   5   1      195.09      204.48     13.21 o 
   6   5   1        0.62       -7.64      8.83 o 
   7   5   1       10.51       11.50     10.58 o 
   8   5   1       30.38       32.56     12.75 o 
   9   5   1       90.64       81.92     13.98 o 
  10   5   1       54.68       44.68     11.34 o 
  11   5   1       40.97       39.76     19.64 o 
  12   5   1       28.39       15.87     19.82 o 
  13   5   1      129.65      109.76     27.46 o 
  14   5   1       17.61      -36.96     18.48 o 
 -14   6   1      104.56       79.78     39.42 o 
 -13   6   1        2.82       -4.91     20.59 o 
 -12   6   1      133.42      148.68     28.17 o 
 -11   6   1      285.68      274.62     29.20 o 
 -10   6   1      634.72      649.41     34.65 o 
  -8   6   1      630.78      647.88     23.55 o 
  -7   6   1        0.16       -1.10      9.00 o 
  -6   6   1       39.33       40.15      8.74 o 
  -5   6   1      261.92      317.41     10.27 o 
  -4   6   1       19.69       13.56      3.94 o 
  -3   6   1     6767.12     7306.43     70.70 o 
  -2   6   1     3184.93     3235.12     34.10 o 
  -1   6   1       29.65       29.63      3.87 o 
   0   6   1     2974.32     3140.52     33.22 o 
   1   6   1     1474.60     1437.48     16.46 o 
   2   6   1      379.84      391.38      8.65 o 
   3   6   1     1237.01     1278.99     17.71 o 
   4   6   1      873.79      902.47     18.14 o 
   5   6   1     1751.91     1844.39     29.78 o 
   6   6   1       56.06       65.91      8.04 o 
   7   6   1      353.10      388.15     21.84 o 
   8   6   1       20.45       25.48     12.36 o 
   9   6   1       31.93       24.26     12.07 o 
  10   6   1      236.04      285.32     27.36 o 
  11   6   1      641.65      598.91     36.51 o 
  12   6   1      101.40      112.75     35.28 o 
  13   6   1        5.69       14.22     38.89 o 
 -14   7   1        0.43       13.72     30.21 o 
 -13   7   1       32.77       93.75     34.81 o 
 -12   7   1      106.56      121.53     24.96 o 
 -11   7   1      149.89       68.92     56.76 o 
 -10   7   1      693.28      661.22     33.67 o 
  -9   7   1        0.50        7.56     10.08 o 
  -8   7   1      490.18      533.91     39.67 o 
  -7   7   1       16.69       14.26      6.26 o 
  -6   7   1        4.43        5.31      5.23 o 
  -5   7   1       95.61      109.15      7.44 o 
  -4   7   1     1352.33     1348.83     19.79 o 
  -3   7   1     1325.12     1466.54     19.82 o 
  -2   7   1      502.49      579.55     10.38 o 
  -1   7   1      527.92      601.56      9.64 o 
   0   7   1      473.83      525.66      9.25 o 
   1   7   1        0.00       -0.85      3.14 o 
   2   7   1      331.22      336.16     10.83 o 
   3   7   1      387.49      442.07     10.55 o 
   4   7   1       41.79       56.00      9.50 o 
   5   7   1      720.55      716.10     18.03 o 
   6   7   1      747.69      739.45     19.65 o 
   7   7   1      112.26      139.81     11.67 o 
   8   7   1       16.65       28.72     12.49 o 
   9   7   1      234.67      247.84     20.05 o 
  10   7   1      488.20      528.65     30.72 o 
  11   7   1      138.26      172.70     19.34 o 
  12   7   1      190.77      184.84     29.59 o 
  13   7   1        0.11      -23.03     19.16 o 
 -14   8   1       55.61       79.73     37.03 o 
 -13   8   1       47.92       79.38     32.04 o 
 -12   8   1       15.81        8.46     10.72 o 
 -11   8   1       28.99       41.71     14.99 o 
 -10   8   1       91.60       86.52     13.83 o 
  -9   8   1     1348.32     1360.82     29.51 o 
  -8   8   1      410.26      390.63     16.46 o 
  -7   8   1       65.22       84.03     15.94 o 
  -6   8   1      476.58      474.49     18.78 o 
  -5   8   1      158.34      189.40      9.36 o 
  -4   8   1      322.88      379.56     10.48 o 
  -3   8   1       16.48       16.47      3.77 o 
  -2   8   1     1980.51     1977.64     21.31 o 
  -1   8   1     1225.33     1367.80     17.10 o 
   0   8   1       12.22       12.39      3.03 o 
   1   8   1     1843.86     1865.30     25.34 o 
   2   8   1       75.94       93.26      5.42 o 
   3   8   1      123.38      118.54      6.58 o 
   4   8   1     1303.41     1436.80     25.22 o 
   5   8   1       46.18       59.45      8.65 o 
   6   8   1       55.01       58.72      8.56 o 
   7   8   1      183.28      189.00     13.12 o 
   8   8   1       35.47       38.86     19.62 o 
   9   8   1       56.92       46.64     14.06 o 
  10   8   1     1011.67     1032.40     34.31 o 
  11   8   1       25.96       36.26     14.64 o 
  12   8   1       55.38       22.44     22.47 o 
  13   8   1       24.26       38.26     34.13 o 
 -13   9   1        0.59       -7.96     28.31 o 
 -12   9   1       17.75       23.75     28.88 o 
 -11   9   1       43.14       35.28     14.04 o 
 -10   9   1      326.94      345.83     20.06 o 
  -9   9   1       70.09       60.20     17.28 o 
  -8   9   1      220.18      226.92     14.17 o 
  -7   9   1        6.56        9.71      8.41 o 
  -6   9   1        8.03        8.20      5.00 o 
  -5   9   1        1.14       -0.40      4.42 o 
  -4   9   1       42.33       43.06      5.38 o 
  -3   9   1       17.05       14.29      3.65 o 
  -2   9   1      466.52      520.34      8.80 o 
  -1   9   1      459.09      484.42      8.87 o 
   0   9   1        0.00       -0.07      3.08 o 
   1   9   1      282.69      295.94      9.20 o 
   2   9   1      703.28      711.88     12.46 o 
   3   9   1       47.82       54.73      5.49 o 
   4   9   1        5.31        1.90      3.87 o 
   5   9   1       27.18       40.46      8.67 o 
   6   9   1        0.05        1.29      5.07 o 
   7   9   1      131.09      131.52     11.89 o 
   8   9   1      153.87      186.04     17.88 o 
   9   9   1       25.31       25.28     13.31 o 
  10   9   1       20.03        4.47     16.08 o 
  11   9   1        0.20       -3.35     13.47 o 
  12   9   1      144.79      154.62     42.26 o 
  13   9   1        3.15       -9.68     25.86 o 
 -13  10   1        0.54      -46.10     26.15 o 
 -12  10   1       29.15       32.77     32.49 o 
 -11  10   1       25.18       44.12     29.32 o 
 -10  10   1       50.49       48.25     21.33 o 
  -9  10   1        0.22        1.77      8.26 o 
  -8  10   1      152.42      159.32     14.51 o 
  -7  10   1        8.65       13.73      8.09 o 
  -6  10   1        0.02        7.38      7.84 o 
  -5  10   1      184.55      187.92      9.84 o 
  -4  10   1        0.39        5.95      4.16 o 
  -3  10   1        6.84        6.30      3.63 o 
  -2  10   1       25.42       19.45      3.10 o 
  -1  10   1      614.08      655.14     10.90 o 
   0  10   1       13.90       10.46      3.30 o 
   1  10   1      378.52      365.97     11.17 o 
   2  10   1     1402.52     1396.15     19.22 o 
   3  10   1        0.54        2.56      4.01 o 
   4  10   1      136.51      144.19      8.51 o 
   5  10   1     1314.83     1347.96     26.78 o 
   6  10   1      263.23      253.96     13.65 o 
   7  10   1        0.03        5.57      6.46 o 
   8  10   1      597.25      629.33     26.38 o 
   9  10   1      312.85      328.91     23.09 o 
  10  10   1      178.10      200.73     20.24 o 
  11  10   1      184.94      169.93     23.84 o 
  12  10   1      408.32      416.93     32.59 o 
  13  10   1        4.26       12.14     26.19 o 
 -13  11   1        0.02      -35.21     21.43 o 
 -12  11   1       23.18      -12.32     25.00 o 
 -11  11   1        5.70       -6.73     13.86 o 
 -10  11   1       19.73       13.02     19.64 o 
  -9  11   1        7.14       -4.31      8.21 o 
  -8  11   1       19.80        9.45      8.70 o 
  -7  11   1        1.64       -0.32      6.89 o 
  -6  11   1      117.00      116.35     10.33 o 
  -5  11   1       11.02        3.79      5.65 o 
  -4  11   1        0.85       -0.07      5.80 o 
  -3  11   1      233.33      254.35      9.45 o 
  -2  11   1      103.37      100.60      5.54 o 
  -1  11   1        4.42       14.85      3.27 o 
   0  11   1       90.13      104.55      6.20 o 
   1  11   1        5.74        5.37      3.54 o 
   2  11   1        3.76        3.64      5.10 o 
   3  11   1      333.55      299.86     10.25 o 
   4  11   1       42.92       42.61      5.95 o 
   5  11   1       69.51       51.53      8.56 o 
   6  11   1      706.73      736.86     21.02 o 
   7  11   1       25.41       29.60     13.46 o 
   8  11   1       11.90       -5.72     11.63 o 
   9  11   1      351.82      424.92     30.00 o 
  10  11   1       91.41      108.80     31.25 o 
  11  11   1       39.25       50.62     19.37 o 
  12  11   1       41.67       52.59     19.78 o 
 -12  12   1        0.14       -7.05     21.56 o 
 -11  12   1        5.21       14.84     14.71 o 
 -10  12   1        1.31       -5.25     18.67 o 
  -9  12   1        0.72        8.01      8.54 o 
  -8  12   1        0.23       10.56      8.13 o 
  -7  12   1       18.06       31.00     15.18 o 
  -6  12   1       50.95       44.84      8.09 o 
  -5  12   1      216.89      200.36     12.51 o 
  -4  12   1       84.19      103.30      9.58 o 
  -3  12   1      155.88      144.83     10.26 o 
  -2  12   1      253.90      252.09     10.61 o 
  -1  12   1      671.94      641.76     12.53 o 
   0  12   1     1130.43     1047.30     16.59 o 
   1  12   1      137.29      153.90      7.81 o 
   2  12   1      674.04      639.74     15.39 o 
   3  12   1      229.83      219.87      9.52 o 
   4  12   1      169.24      168.20      9.13 o 
   5  12   1      680.16      687.35     19.96 o 
   6  12   1      173.46      184.81     12.98 o 
   7  12   1      570.17      534.80     44.92 o 
   8  12   1      454.15      436.84     28.89 o 
   9  12   1      156.99      147.94     26.03 o 
  10  12   1       94.56      117.36     21.54 o 
  11  12   1       44.12       36.51     25.53 o 
  12  12   1       33.64       17.81     17.71 o 
 -12  13   1        2.06       -8.30     24.87 o 
 -11  13   1       52.99       52.17     17.48 o 
 -10  13   1       31.24       30.72     15.67 o 
  -9  13   1       25.36       18.45      9.67 o 
  -8  13   1       12.14       20.19      9.15 o 
  -7  13   1      361.38      330.16     15.33 o 
  -6  13   1      105.61      108.38     10.54 o 
  -5  13   1      209.75      193.52     12.75 o 
  -4  13   1      354.83      344.22     14.43 o 
  -3  13   1        7.68        7.90      5.85 o 
  -2  13   1       29.66       34.83      6.40 o 
  -1  13   1     1213.67     1268.63     25.54 o 
   0  13   1      639.51      643.07     15.50 o 
   1  13   1       31.09       40.29      5.59 o 
   2  13   1      885.01      886.13     16.56 o 
   3  13   1     1056.65     1065.46     20.71 o 
   4  13   1     1158.79     1181.52     23.25 o 
   5  13   1       39.43       57.85      8.95 o 
   6  13   1     1311.73     1278.03     40.63 o 
   7  13   1      288.11      337.56     56.73 o 
   8  13   1        9.62        2.46     14.18 o 
   9  13   1        4.07        6.36     15.33 o 
  10  13   1      131.03      148.50     23.15 o 
  11  13   1       30.24       34.75     25.88 o 
  12  13   1        1.12       -9.92     16.34 o 
 -12  14   1       32.22       26.22     25.45 o 
 -11  14   1        1.09       -8.71     13.88 o 
 -10  14   1        0.94       19.33     23.12 o 
  -9  14   1       44.97       54.40     12.81 o 
  -8  14   1       20.64       40.56     17.66 o 
  -7  14   1        0.51        8.49      8.22 o 
  -6  14   1     1061.69     1022.36     24.51 o 
  -5  14   1      337.87      303.73     14.34 o 
  -4  14   1      290.36      292.23     14.12 o 
  -3  14   1       18.99       29.75      6.55 o 
  -2  14   1      279.21      296.26     12.65 o 
  -1  14   1       25.91       26.58      7.32 o 
   0  14   1      150.29      146.77      9.84 o 
   1  14   1    10324.98    10203.06    130.14 o 
   2  14   1      623.74      603.65     14.30 o 
   3  14   1     1063.39     1038.20     28.48 o 
   4  14   1      902.97      869.56     22.85 o 
   5  14   1      113.71      114.68     12.22 o 
   6  14   1       49.85       52.96     12.30 o 
   7  14   1      211.52      238.45     23.40 o 
   8  14   1      263.16      291.46     26.26 o 
   9  14   1        6.64       -8.42     15.30 o 
  10  14   1       64.17       74.96     21.24 o 
  11  14   1        0.14       -0.02     16.96 o 
 -11  15   1       49.32       70.03     17.58 o 
 -10  15   1       67.22       79.77     19.02 o 
  -9  15   1        1.69       17.49     15.08 o 
  -8  15   1       33.85       34.92     10.23 o 
  -7  15   1      240.21      258.64     23.05 o 
  -6  15   1      208.06      196.74     17.44 o 
  -5  15   1        6.94        7.77      6.95 o 
  -4  15   1      280.53      243.63     12.45 o 
  -3  15   1      862.71      849.65     19.55 o 
  -2  15   1      663.20      651.85     17.24 o 
  -1  15   1     1516.69     1461.84     27.60 o 
   0  15   1     2234.16     2209.99     47.39 o 
   1  15   1     1632.57     1677.85     30.27 o 
   2  15   1      163.33      175.87     14.06 o 
   3  15   1      145.91      133.87     30.89 o 
   4  15   1      591.52      608.77     23.50 o 
   5  15   1       20.07       16.98      8.34 o 
   6  15   1      449.30      459.14     23.22 o 
   7  15   1      202.17      183.80     17.66 o 
   8  15   1      177.22      184.46     33.93 o 
   9  15   1        0.63       10.63     16.99 o 
  10  15   1        0.01      -12.05     19.10 o 
  11  15   1       62.39       83.69     26.85 o 
 -11  16   1       53.20       42.25     26.73 o 
 -10  16   1       68.31       72.68     22.31 o 
  -9  16   1       67.56      105.26     33.04 o 
  -8  16   1      126.64      143.88     16.10 o 
  -7  16   1       88.98      105.08     13.77 o 
  -6  16   1        2.59        4.48      8.01 o 
  -5  16   1      510.52      526.94     24.55 o 
  -4  16   1      157.61      167.81     14.29 o 
  -3  16   1        1.67        6.88      6.17 o 
  -2  16   1      499.97      495.80     17.21 o 
  -1  16   1      103.23      114.87     12.88 o 
   0  16   1      258.62      299.80     20.82 o 
   1  16   1       85.09       91.40     10.43 o 
   2  16   1       78.22       66.51     14.69 o 
   3  16   1        0.55        8.69     12.14 o 
   4  16   1        1.07       -2.31     11.76 o 
   5  16   1       10.03        3.19     13.51 o 
   6  16   1        0.05        0.96     10.72 o 
   7  16   1        0.03       13.24     11.90 o 
   8  16   1       41.78       26.51     15.57 o 
   9  16   1       11.02       13.86     14.10 o 
  10  16   1       19.17       25.95     14.06 o 
 -10  17   1        3.19        3.35     15.31 o 
  -9  17   1       41.11       59.95     46.40 o 
  -8  17   1      167.48      162.63     21.43 o 
  -7  17   1       92.99      107.36     22.92 o 
  -6  17   1        5.55       14.56      8.43 o 
  -5  17   1      307.91      303.39     21.49 o 
  -4  17   1       88.98      119.01     10.41 o 
  -3  17   1        9.77        5.51      9.68 o 
  -2  17   1      214.19      204.01     16.03 o 
  -1  17   1       74.97      105.22     13.15 o 
   0  17   1       18.86       20.83      8.70 o 
   1  17   1       26.46       29.25     10.49 o 
   2  17   1      137.26      144.98     18.69 o 
   3  17   1       13.52       12.00     13.39 o 
   4  17   1        0.04      -10.32     13.00 o 
   5  17   1        9.44       17.19     14.95 o 
   6  17   1        0.32      -23.53     19.16 o 
   7  17   1        1.81       18.44     14.96 o 
   8  17   1       10.15        1.94     12.72 o 
   9  17   1        0.99      -12.05     13.49 o 
  10  17   1        0.00      -14.41     13.19 o 
 -10  18   1        6.10      -16.88     14.68 o 
  -9  18   1        0.07        3.43     36.10 o 
  -8  18   1      599.82      666.04     33.73 o 
  -7  18   1        1.92       12.34      9.44 o 
  -6  18   1        3.30        8.72     10.49 o 
  -5  18   1      267.41      243.00     18.69 o 
  -4  18   1      189.19      151.01     15.98 o 
  -3  18   1        1.21      -10.32     11.00 o 
  -2  18   1        0.17       -1.02      9.52 o 
  -1  18   1      586.66      607.65     20.51 o 
   0  18   1       48.04       57.46     10.52 o 
   1  18   1      213.21      205.03     16.85 o 
   2  18   1      143.23      126.53     14.54 o 
   3  18   1       89.14       99.52     17.97 o 
   4  18   1      188.81      201.29     22.13 o 
   5  18   1       75.84       58.01     26.58 o 
   6  18   1        0.27      -24.38     12.19 o 
   7  18   1       20.63       33.04     19.03 o 
   8  18   1       46.00       40.47     17.75 o 
   9  18   1       13.13       -9.25     15.40 o 
  -9  19   1        1.58      -12.43     13.83 o 
  -8  19   1       93.40       66.38     33.40 o 
  -7  19   1      481.15      532.76     41.95 o 
  -6  19   1       55.30       45.64     13.07 o 
  -5  19   1        0.37      -17.84     16.18 o 
  -4  19   1      176.84      193.19     21.29 o 
  -3  19   1      177.40      169.54     19.98 o 
  -2  19   1       25.89       27.12     11.04 o 
  -1  19   1       12.24       18.02      9.27 o 
   0  19   1       72.21       71.01     19.90 o 
   1  19   1       85.17       68.35     13.24 o 
   2  19   1       44.15       40.09     12.62 o 
   3  19   1        0.88       24.46     21.64 o 
   4  19   1       16.71       -4.68     14.15 o 
   5  19   1        5.43        5.08     16.95 o 
   6  19   1        2.37       -5.17     14.96 o 
   7  19   1       77.55       62.33     19.52 o 
   8  19   1        4.65       18.24     16.53 o 
  -8  20   1        0.29       -5.58     14.82 o 
  -7  20   1      144.75      165.33     21.75 o 
  -6  20   1       31.94       30.73     13.59 o 
  -5  20   1      162.53      194.90     22.93 o 
  -4  20   1        5.93      -11.06     13.59 o 
  -3  20   1       40.04       52.78     17.52 o 
  -2  20   1       16.77       26.34     10.04 o 
  -1  20   1       58.92       42.52     12.67 o 
   0  20   1      165.50      152.28     16.28 o 
   1  20   1       36.64       43.40     12.84 o 
   2  20   1       81.57       74.15     14.13 o 
   3  20   1      243.63      289.95     46.00 o 
   4  20   1        4.59       -2.68     14.54 o 
   5  20   1       19.37       18.01     19.33 o 
   6  20   1       70.63       48.38     18.49 o 
   7  20   1       68.44       67.69     24.61 o 
  -7  21   1       54.98       38.67     20.79 o 
  -6  21   1      108.39       87.30     43.38 o 
  -5  21   1        9.72       22.33     16.62 o 
  -4  21   1      270.52      300.29     26.11 o 
  -3  21   1       11.12       19.14     34.08 o 
  -2  21   1      200.58      152.32     20.49 o 
  -1  21   1        2.82        3.06     11.89 o 
   0  21   1       78.63       98.47     15.06 o 
   1  21   1       40.00       53.79     13.71 o 
   2  21   1       15.26       34.08     15.35 o 
   3  21   1       20.02        5.96     12.81 o 
   4  21   1        9.65       22.22     26.44 o 
   5  21   1        8.75        1.30     15.99 o 
   6  21   1       80.78      108.72     21.67 o 
  -6  22   1       13.21        6.32     17.61 o 
  -5  22   1       22.12       33.35     16.69 o 
  -4  22   1       77.74       75.70     19.70 o 
  -3  22   1       91.03      102.62     19.23 o 
  -2  22   1      150.90      181.12     22.45 o 
  -1  22   1      204.81      256.57     25.06 o 
   0  22   1        0.26      -22.92     11.46 o 
   1  22   1        1.94       24.53     13.34 o 
   2  22   1      149.99      139.06     17.54 o 
   3  22   1       16.95       12.98     15.83 o 
   4  22   1       69.05       53.65     15.39 o 
   5  22   1        8.27       -2.10     16.79 o 
  -4  23   1       10.17      -23.33     20.12 o 
  -3  23   1        0.63      -20.51     20.66 o 
  -2  23   1       70.49       73.82     23.45 o 
  -1  23   1      213.63      174.34     22.68 o 
   0  23   1       90.44       83.28     19.23 o 
   1  23   1       41.44       10.43     14.49 o 
   2  23   1        0.04        9.35     13.58 o 
   3  23   1       29.73       37.34     18.42 o 
   4  23   1        1.49      -23.74     15.10 o 
  -1  24   1       21.10       18.65     17.26 o 
   0  24   1       14.14       28.53     26.65 o 
 -15   0   2       47.23      -13.14     34.75 o 
 -14   0   2       12.78       -3.32     29.01 o 
 -13   0   2       18.40       36.36     31.05 o 
 -12   0   2      297.45      261.65     42.64 o 
 -11   0   2      154.39      192.88     36.17 o 
 -10   0   2        7.49       16.24     19.37 o 
  -9   0   2      681.51      708.39     49.43 o 
  -8   0   2      148.91      138.44     26.84 o 
  -7   0   2      332.29      301.78     30.03 o 
  -6   0   2     2484.65     2534.60     77.20 o 
  -5   0   2     2775.57     3225.88     88.06 o 
  -4   0   2     4914.01     4925.02    119.56 o 
  -3   0   2      737.13      777.27     28.90 o 
  -2   0   2     7075.48     7010.46     87.68 o 
  -1   0   2      741.61      831.75     19.65 o 
   0   0   2     3907.99     3856.45     48.80 o 
   1   0   2    34546.75    35101.39    585.97 o 
   2   0   2    26770.90    27135.18    305.51 o 
   3   0   2     9588.69     8948.14    172.32 o 
   4   0   2        3.17        4.40      7.20 o 
   5   0   2       15.41       21.34     11.90 o 
   6   0   2     1594.82     1585.28     40.28 o 
   7   0   2        9.15        8.71     21.21 o 
   8   0   2     2074.13     2089.88     83.38 o 
   9   0   2       66.00      106.20     29.96 o 
  10   0   2       42.34      -11.04     23.17 o 
  11   0   2      397.97      380.05     51.04 o 
  12   0   2       21.18       14.56     28.83 o 
  13   0   2       52.47       31.29     32.69 o 
 -15   1   2       67.05       25.75     29.59 o 
 -14   1   2      130.84       90.60     25.85 o 
 -13   1   2       24.77      -33.36     16.68 o 
 -12   1   2        0.04       -9.13     20.58 o 
 -11   1   2       24.67       25.25     17.45 o 
 -10   1   2       87.30       65.41     17.70 o 
  -9   1   2      228.45      241.84     24.89 o 
  -8   1   2      160.13      189.10     20.60 o 
  -7   1   2       34.50       26.53     11.33 o 
  -6   1   2     2730.56     2800.49     95.41 o 
  -5   1   2        1.06       -3.11      7.50 o 
  -4   1   2     2185.71     2360.75     46.55 o 
  -3   1   2        2.65        0.63      6.61 o 
  -2   1   2     1773.16     1627.06     21.09 o 
  -1   1   2       66.41       55.78      4.87 o 
   0   1   2     6622.88     7121.35     66.66 o 
   1   1   2    15167.49    15187.23    131.83 o 
   2   1   2     3442.63     3526.42     30.53 o 
   3   1   2     3796.47     3997.98     46.45 o 
   4   1   2      150.40      186.45      9.36 o 
   5   1   2       70.05       66.20      8.31 o 
   6   1   2      197.36      230.89     15.61 o 
   7   1   2      874.02      890.95     27.83 o 
   8   1   2        8.22       34.54     23.86 o 
   9   1   2      109.25      145.83     22.60 o 
  10   1   2        0.02       -3.88     16.24 o 
  11   1   2       13.87       13.94     18.80 o 
  12   1   2        1.78       -4.46     19.33 o 
  13   1   2        2.80       29.42     22.71 o 
 -15   2   2        5.75      -12.02     21.63 o 
 -14   2   2       98.27       71.35     43.10 o 
 -13   2   2       16.19       27.47     20.50 o 
 -12   2   2       88.34       70.83     41.26 o 
 -11   2   2        7.82        6.31     15.65 o 
 -10   2   2       73.07       93.74     19.62 o 
  -9   2   2       16.55       29.26     15.49 o 
  -8   2   2        0.44       -5.12     12.22 o 
  -7   2   2       73.53       78.87     13.96 o 
  -6   2   2        7.48        0.36      7.85 o 
  -5   2   2      631.04      709.68     23.06 o 
  -4   2   2      121.28      154.59     11.35 o 
  -3   2   2        0.46       -3.87      3.19 o 
  -2   2   2      109.28      134.62      8.52 o 
  -1   2   2       16.94       22.25      3.86 o 
   0   2   2      452.50      402.74      8.31 o 
   1   2   2     2053.67     2023.13     22.36 o 
   2   2   2     3717.64     3733.52     30.50 o 
   3   2   2     1354.30     1271.00     20.25 o 
   4   2   2      348.44      367.96     18.59 o 
   5   2   2      616.18      608.92     19.94 o 
   6   2   2      499.57      460.80     19.25 o 
   7   2   2      374.10      370.70     25.20 o 
   8   2   2        7.71        0.23     11.49 o 
   9   2   2      218.92      235.06     48.98 o 
  10   2   2       39.75       22.03     18.34 o 
  11   2   2       34.36       30.30     19.16 o 
  12   2   2       15.17      -24.97     41.92 o 
  13   2   2        3.17      -27.47     20.12 o 
 -14   3   2       72.64       75.87     25.75 o 
 -13   3   2        7.56      -12.94     19.05 o 
 -12   3   2       95.36       90.22     21.99 o 
 -11   3   2      197.20      181.89     25.75 o 
 -10   3   2        9.79       27.45     15.73 o 
  -9   3   2        3.33       12.88     18.27 o 
  -8   3   2      292.96      310.06     26.48 o 
  -7   3   2       22.75       30.00     12.15 o 
  -6   3   2       21.13       22.28      8.72 o 
  -5   3   2        1.34       -0.18      6.33 o 
  -4   3   2       80.90       95.66      7.63 o 
  -3   3   2      933.27      923.04     18.22 o 
  -2   3   2      183.09      177.55      8.89 o 
  -1   3   2        0.80        2.55      2.32 o 
   0   3   2     3242.90     3094.93     27.74 o 
   1   3   2      402.34      430.19      8.95 o 
   2   3   2      307.36      316.69      9.97 o 
   3   3   2      488.00      546.22     15.65 o 
   4   3   2        0.16       -1.48      6.46 o 
   5   3   2        0.33        1.91      7.53 o 
   6   3   2       33.52       33.86     10.70 o 
   7   3   2        2.32       14.74     11.63 o 
   8   3   2       30.64       15.52      9.24 o 
   9   3   2       52.73       25.86     12.67 o 
  10   3   2        2.94      -13.78     18.22 o 
  11   3   2        0.00      -14.98     18.74 o 
  12   3   2        6.73      -24.22     18.55 o 
  13   3   2       45.06       16.61     34.09 o 
 -14   4   2       34.54       32.20     29.47 o 
 -13   4   2       69.06       45.95     48.98 o 
 -12   4   2      186.71      174.41     49.05 o 
 -11   4   2        9.07       14.50     17.14 o 
 -10   4   2      274.49      285.37     26.64 o 
  -9   4   2      220.86      244.24     24.26 o 
  -8   4   2        3.95      -13.78     12.32 o 
  -7   4   2       84.91       83.99     14.37 o 
  -6   4   2      870.39      892.59     28.80 o 
  -5   4   2       91.31       84.49     15.46 o 
  -4   4   2      223.90      217.94     15.05 o 
  -3   4   2      408.30      430.86     10.64 o 
  -2   4   2      890.67      878.58     12.18 o 
  -1   4   2      174.22      165.03      5.59 o 
   0   4   2       56.45       48.94      3.96 o 
   1   4   2     1385.81     1389.17     21.35 o 
   2   4   2      916.64      966.58     16.97 o 
   3   4   2       11.92       17.84      3.70 o 
   4   4   2       19.84       20.98      7.65 o 
   5   4   2      202.58      201.59     14.59 o 
   6   4   2      291.17      321.87     19.31 o 
   7   4   2      158.91      137.24     15.45 o 
   8   4   2       21.79       27.07     12.41 o 
   9   4   2       73.85       80.39     14.61 o 
  10   4   2      155.30      174.63     21.79 o 
  11   4   2       64.09       39.54     20.88 o 
  12   4   2        0.60       -9.10     19.64 o 
  13   4   2       30.15        8.32     22.16 o 
 -14   5   2       28.41       12.07     27.95 o 
 -13   5   2        8.54       -8.03     18.57 o 
 -12   5   2       10.19       19.84     17.42 o 
 -11   5   2      106.35      136.52     42.57 o 
 -10   5   2      194.23      172.11     22.21 o 
  -9   5   2     1156.76     1081.86     40.14 o 
  -8   5   2      152.68      164.91     35.95 o 
  -7   5   2      450.94      446.78     24.87 o 
  -6   5   2     1101.70      539.86     32.69 o 
  -5   5   2       53.79       41.18      5.14 o 
  -4   5   2       51.74       56.12      4.85 o 
  -3   5   2      126.50      139.64      5.61 o 
  -2   5   2      589.68      615.94     12.71 o 
  -1   5   2      425.09      415.80      8.00 o 
   0   5   2     1835.01     1819.65     24.18 o 
   1   5   2     1036.63      988.00     15.02 o 
   2   5   2     1826.96     1803.44     25.99 o 
   3   5   2     1918.08     1959.00     27.25 o 
   4   5   2      232.72      210.88      8.75 o 
   5   5   2      396.52      421.75     13.30 o 
   6   5   2      131.78      189.82     15.50 o 
   7   5   2        3.86       17.34     11.89 o 
   8   5   2      155.61      139.06     16.19 o 
   9   5   2       11.42       16.60     15.36 o 
  10   5   2      237.50      269.88     29.41 o 
  11   5   2      146.76      181.71     27.14 o 
  12   5   2      128.57      144.19     39.59 o 
  13   5   2       14.36      -13.31     20.32 o 
 -14   6   2       68.78       78.45     38.71 o 
 -13   6   2        0.22       45.13     29.37 o 
 -12   6   2       35.36       32.04     18.24 o 
 -11   6   2       13.56       20.22     17.13 o 
 -10   6   2       42.35       52.83     17.00 o 
  -9   6   2       39.60       50.44     15.50 o 
  -8   6   2      890.08      817.59     33.53 o 
  -7   6   2      272.44      299.78     17.99 o 
  -6   6   2      993.67     1033.09     23.15 o 
  -5   6   2      871.20      936.58     16.26 o 
  -4   6   2     1597.49     1761.72     22.97 o 
  -3   6   2     2031.41     2076.19     24.59 o 
  -2   6   2        7.83        7.41      3.18 o 
  -1   6   2      170.55      196.01      7.31 o 
   0   6   2      408.57      491.55     11.72 o 
   1   6   2        8.72        7.43      3.53 o 
   2   6   2       84.72       74.64      6.77 o 
   3   6   2       24.23       15.25      3.79 o 
   4   6   2       55.38       68.11      6.28 o 
   5   6   2      272.73      309.17     12.10 o 
   6   6   2       41.18       37.60      6.58 o 
   7   6   2      297.18      318.90     29.16 o 
   8   6   2      106.12      130.07     15.94 o 
   9   6   2        5.80       -6.40     12.01 o 
  10   6   2       12.72       50.33     15.12 o 
  11   6   2      337.95      375.73     26.19 o 
  12   6   2       48.96       30.78     22.57 o 
  13   6   2       24.10        0.35     18.77 o 
 -14   7   2       69.55       61.57     34.03 o 
 -13   7   2        6.95       32.15     30.20 o 
 -12   7   2        1.42       23.10     27.12 o 
 -11   7   2        7.08       56.81     26.65 o 
 -10   7   2      517.33      477.56     37.70 o 
  -8   7   2      439.32      424.50     25.47 o 
  -7   7   2       69.11       76.45      8.69 o 
  -6   7   2       10.10       11.83      5.18 o 
  -5   7   2      135.95      142.74      7.79 o 
  -4   7   2       86.96       86.88      5.73 o 
  -3   7   2     1970.49     2054.95     29.02 o 
  -2   7   2      895.77     1008.64     19.79 o 
  -1   7   2     2955.44     3186.55     49.17 o 
   0   7   2      195.90      175.65      7.28 o 
   1   7   2      584.38      624.84     11.17 o 
   2   7   2      458.08      455.68     15.29 o 
   3   7   2        6.53        5.44      3.35 o 
   4   7   2       45.98       78.58      7.10 o 
   5   7   2        0.04        7.58      4.44 o 
   6   7   2      169.32      181.32     10.80 o 
   7   7   2      435.75      446.31     23.45 o 
   8   7   2        0.01       11.16     11.89 o 
   9   7   2       35.12       14.22     16.70 o 
  10   7   2      191.64      203.09     20.65 o 
  11   7   2      116.31      132.36     22.75 o 
  12   7   2       14.69        5.43     21.64 o 
  13   7   2       79.85       73.94     32.74 o 
 -14   8   2        0.03      -13.86     23.93 o 
 -13   8   2       92.67       44.71     16.52 o 
 -12   8   2        5.99       24.63     14.13 o 
 -11   8   2       24.57       11.52      8.54 o 
 -10   8   2       65.72       51.75     21.51 o 
  -9   8   2      989.10      947.12     29.56 o 
  -8   8   2      774.41      771.49     20.75 o 
  -7   8   2        8.07        7.56      6.68 o 
  -6   8   2        3.08       -2.22      4.49 o 
  -5   8   2       63.60       48.63      5.42 o 
  -4   8   2      131.33      143.95      7.97 o 
  -3   8   2      210.24      198.16     10.92 o 
  -2   8   2     1220.28     1381.04     20.81 o 
  -1   8   2     4060.23     4226.59     51.22 o 
   0   8   2      679.93      720.37     11.70 o 
   1   8   2       75.43       85.79      5.46 o 
   2   8   2     1199.64     1084.94     16.58 o 
   3   8   2      106.61      117.87      7.22 o 
   4   8   2      257.55      288.96     10.74 o 
   5   8   2     1021.71     1039.02     22.27 o 
   6   8   2      399.86      405.33     22.17 o 
   7   8   2       99.20      103.23     14.99 o 
   8   8   2        6.19       16.00     12.32 o 
   9   8   2      115.69       96.89     15.99 o 
  10   8   2      139.01      163.67     19.79 o 
  11   8   2      104.64      107.11     18.96 o 
  12   8   2      152.97      125.98     19.77 o 
  13   8   2       10.78       23.01     33.10 o 
 -13   9   2       40.00       29.42     23.16 o 
 -12   9   2        0.82       14.57     10.39 o 
 -11   9   2       33.81       45.37     15.18 o 
 -10   9   2       51.18       78.54     23.40 o 
  -9   9   2        0.21        3.97      7.50 o 
  -8   9   2       30.74       20.62      8.28 o 
  -7   9   2      779.18      767.80     32.29 o 
  -6   9   2      463.43      428.30     14.97 o 
  -5   9   2      123.54      141.46      9.26 o 
  -4   9   2      306.42      317.24     12.03 o 
  -3   9   2       44.61       50.65      6.33 o 
  -2   9   2      285.91      323.53     10.60 o 
  -1   9   2      236.82      235.93      9.19 o 
   0   9   2     1078.91     1150.58     15.94 o 
   1   9   2     1192.03     1232.46     18.29 o 
   2   9   2      654.01      691.51     15.89 o 
   3   9   2        7.57        0.86      3.48 o 
   4   9   2       22.70       20.36      5.65 o 
   5   9   2      158.99      182.63     10.85 o 
   6   9   2      392.40      429.30     22.89 o 
   7   9   2        6.51       11.50     11.38 o 
   8   9   2       36.13       32.11     13.36 o 
   9   9   2       95.16       90.31     16.70 o 
  10   9   2      120.12       93.58     17.60 o 
  11   9   2       36.07       45.51     26.65 o 
  12   9   2        0.65      -19.67     14.74 o 
 -13  10   2       21.07       -1.12     23.26 o 
 -12  10   2        4.54       -6.56     11.44 o 
 -11  10   2        7.50       -1.12     10.59 o 
 -10  10   2      110.30      119.52     18.64 o 
  -9  10   2       39.50       49.30     18.65 o 
  -8  10   2        0.63        1.58      7.04 o 
  -7  10   2       85.96       88.17     11.38 o 
  -6  10   2      197.67      201.08     14.99 o 
  -5  10   2      230.87      214.91     11.53 o 
  -4  10   2       99.68      102.57      8.66 o 
  -3  10   2       24.36       24.92      5.80 o 
  -2  10   2       10.51        9.07      4.15 o 
  -1  10   2      368.92      352.10     11.52 o 
   0  10   2      196.86      200.40      9.40 o 
   1  10   2      177.45      163.78      8.01 o 
   2  10   2     3086.36     3014.24     35.75 o 
   3  10   2      276.34      286.88     15.29 o 
   4  10   2      115.36      140.65     10.26 o 
   5  10   2      173.51      194.58     13.78 o 
   6  10   2       11.31       10.72     11.24 o 
   7  10   2       24.07       12.62     11.96 o 
   8  10   2       89.25       92.63     15.95 o 
   9  10   2       93.78       95.37     16.90 o 
  10  10   2        1.01        2.32     13.96 o 
  11  10   2        4.92       -3.26     16.45 o 
  12  10   2        5.11      -32.83     16.42 o 
 -13  11   2       25.57       54.00     30.49 o 
 -12  11   2       20.10        4.29     23.70 o 
 -11  11   2       35.90       40.77     15.30 o 
 -10  11   2        1.19       16.59      9.21 o 
  -9  11   2      249.22      257.28     20.92 o 
  -8  11   2        2.18       -5.09      7.21 o 
  -7  11   2        1.14        2.72      5.36 o 
  -6  11   2      264.52      263.05     13.69 o 
  -5  11   2        0.02        1.09      5.54 o 
  -4  11   2        0.22       -1.72      4.32 o 
  -3  11   2       18.67       23.30      6.62 o 
  -2  11   2       71.47       85.07      7.63 o 
  -1  11   2        0.58        7.18      3.95 o 
   0  11   2       24.90       30.72      4.44 o 
   1  11   2        4.94       15.75      5.44 o 
   2  11   2        0.48        5.25      5.29 o 
   3  11   2        5.99       10.10      7.96 o 
   4  11   2       81.03       85.76      8.59 o 
   5  11   2       69.64       78.63     13.11 o 
   6  11   2       88.30       86.34     11.28 o 
   7  11   2      261.74      249.63     20.03 o 
   8  11   2      180.40      196.47     19.26 o 
   9  11   2        0.72      -18.59     12.55 o 
  10  11   2       88.96      111.80     43.13 o 
  11  11   2       67.42       68.18     23.88 o 
  12  11   2        0.62       -7.91     24.37 o 
 -13  12   2       93.16      122.32     34.98 o 
 -12  12   2        3.29       38.21     29.30 o 
 -11  12   2       34.49       48.77     15.93 o 
 -10  12   2       54.39       70.99     14.63 o 
  -9  12   2        1.47       -3.17      8.45 o 
  -8  12   2      341.34      313.50     39.67 o 
  -7  12   2        0.86        1.76      5.85 o 
  -6  12   2       48.19       40.40      7.57 o 
  -5  12   2       45.82       56.98      8.28 o 
  -4  12   2        5.15        0.00      5.07 o 
  -3  12   2        3.45        0.39      5.15 o 
  -2  12   2        8.41       12.29      5.13 o 
  -1  12   2      117.90      145.70      8.45 o 
   0  12   2       54.58       38.03      6.24 o 
   1  12   2       87.67       94.81      7.02 o 
   2  12   2      137.17      124.49     12.02 o 
   3  12   2      769.21      723.39     20.76 o 
   4  12   2      638.27      645.91     21.14 o 
   5  12   2       57.70       63.42     10.67 o 
   6  12   2      225.20      238.31     18.79 o 
   7  12   2       32.49       27.03     10.84 o 
   8  12   2        5.40       -5.84     12.61 o 
   9  12   2       15.06        2.13     16.15 o 
  10  12   2       27.83       -7.37     17.01 o 
  11  12   2      114.90      160.28     25.52 o 
 -12  13   2        5.02       -1.24     24.20 o 
 -11  13   2        0.24        8.66     11.26 o 
 -10  13   2       23.75       24.38     10.35 o 
  -9  13   2        1.43       13.07     16.19 o 
  -8  13   2        0.73        5.75      6.73 o 
  -7  13   2      222.59      209.11     14.02 o 
  -6  13   2       43.97       38.05      7.88 o 
  -5  13   2       87.17       73.61      9.06 o 
  -4  13   2       44.23       31.85      7.25 o 
  -3  13   2        0.15       -2.06      5.01 o 
  -2  13   2      278.82      260.15     11.63 o 
  -1  13   2      388.49      429.25     13.00 o 
   0  13   2        1.01       -1.29      5.84 o 
   1  13   2      162.47      156.19      8.87 o 
   2  13   2      109.33      119.11     11.22 o 
   3  13   2      673.37      686.99     25.57 o 
   4  13   2      457.41      494.39     26.14 o 
   5  13   2       12.66       18.14      9.24 o 
   6  13   2       38.55       39.00     10.66 o 
   7  13   2      185.02      170.79     25.72 o 
   8  13   2       16.61       25.59     13.54 o 
   9  13   2        0.08        1.35     12.08 o 
  10  13   2        0.24        7.31     13.40 o 
  11  13   2        6.58       -7.29     13.11 o 
 -12  14   2       63.20       92.24     29.78 o 
 -11  14   2       51.16       80.15     31.02 o 
 -10  14   2       48.06       43.57     11.91 o 
  -9  14   2       27.81       33.77     10.13 o 
  -8  14   2       37.43        8.09     14.96 o 
  -7  14   2      190.53      208.85     13.99 o 
  -6  14   2      108.74      107.47     10.65 o 
  -5  14   2       53.79       49.74      8.05 o 
  -4  14   2       31.77       16.08      6.58 o 
  -3  14   2        0.18        0.76      5.52 o 
  -2  14   2        0.92        1.04      5.30 o 
  -1  14   2      178.51      196.60     10.16 o 
   0  14   2      573.58      611.81     26.54 o 
   1  14   2      652.87      630.59     17.08 o 
   2  14   2      545.00      541.34     18.09 o 
   3  14   2      332.33      342.87     19.87 o 
   4  14   2      414.50      436.24     18.23 o 
   5  14   2       48.65       44.76     13.68 o 
   6  14   2       34.46       33.68     13.27 o 
   7  14   2        1.08       -2.78     11.19 o 
   8  14   2        8.58       14.85     12.02 o 
   9  14   2       44.80       44.15     14.76 o 
  10  14   2        7.38        9.57     20.77 o 
  11  14   2       14.30        0.54     16.97 o 
 -11  15   2        0.00        1.82     13.03 o 
 -10  15   2        6.51       15.79     10.33 o 
  -9  15   2       16.72       18.67     10.99 o 
  -8  15   2       75.18       77.63     15.61 o 
  -7  15   2        2.99        9.99      7.75 o 
  -6  15   2       12.39        8.70      7.04 o 
  -5  15   2      139.62      135.51     11.52 o 
  -4  15   2       47.59       41.78     10.80 o 
  -3  15   2      228.24      226.24     12.18 o 
  -2  15   2       14.16       23.88      6.59 o 
  -1  15   2       39.07       40.98      8.66 o 
   0  15   2      460.95      487.05     13.59 o 
   1  15   2      148.39      152.50     10.48 o 
   2  15   2        3.50       17.39      6.11 o 
   3  15   2      324.88      329.85     23.82 o 
   4  15   2        0.24       -7.09     11.59 o 
   5  15   2       84.94       82.22     13.80 o 
   6  15   2       35.62       41.62     12.26 o 
   7  15   2       65.81      101.07     15.04 o 
   8  15   2       23.37       -3.60      8.30 o 
   9  15   2       26.95       15.79     14.05 o 
  10  15   2       17.05        8.65     14.08 o 
 -11  16   2        0.03      -10.85     20.60 o 
 -10  16   2       13.27       17.72     44.11 o 
  -9  16   2        0.12       13.47      9.75 o 
  -8  16   2      104.15      106.07     17.00 o 
  -7  16   2        4.57       11.21      8.24 o 
  -6  16   2       64.31       63.09      9.88 o 
  -5  16   2       89.57      105.41     10.94 o 
  -4  16   2       16.72       27.83      6.99 o 
  -3  16   2        1.42       -2.23      5.79 o 
  -2  16   2        8.31       11.52      8.79 o 
  -1  16   2       60.87       46.26      9.24 o 
   0  16   2        6.75        6.93      5.78 o 
   1  16   2        3.92        4.75      9.51 o 
   2  16   2        3.34        3.58      9.80 o 
   3  16   2      220.05      234.04     24.43 o 
   4  16   2       18.57       41.15     15.06 o 
   5  16   2        1.87       -9.43     15.83 o 
   6  16   2      184.04      201.93     22.95 o 
   7  16   2       44.67       47.74     16.32 o 
   8  16   2      105.25      107.70     21.65 o 
   9  16   2        4.32      -14.75     11.02 o 
  10  16   2        0.15        2.77     14.28 o 
 -10  17   2        5.66       25.53     27.76 o 
  -9  17   2       73.09       79.14     13.64 o 
  -8  17   2      113.84      126.88     19.43 o 
  -7  17   2       19.87       38.52     10.59 o 
  -6  17   2      155.45      169.34     13.51 o 
  -5  17   2       30.55       26.39      7.39 o 
  -4  17   2        0.08       -0.08      7.83 o 
  -3  17   2        0.06        7.42      8.05 o 
  -2  17   2      130.97      143.63     15.12 o 
  -1  17   2       36.49       37.75     11.52 o 
   0  17   2        4.14        5.59      9.92 o 
   1  17   2       93.03       92.78     13.18 o 
   2  17   2        0.34        6.37     12.62 o 
   3  17   2       15.70       -3.34     12.70 o 
   4  17   2        1.85       -6.65     13.52 o 
   5  17   2       71.12       66.99     17.81 o 
   6  17   2       10.88       41.21     25.20 o 
   7  17   2       97.62       92.91     19.84 o 
   8  17   2       52.53       27.51     16.75 o 
   9  17   2        6.53       -1.75     27.99 o 
 -10  18   2       26.98       41.17     31.20 o 
  -9  18   2        6.71       27.80     14.28 o 
  -8  18   2        5.14       31.12     20.91 o 
  -7  18   2        0.00       19.09      9.67 o 
  -6  18   2       12.55       27.97      8.87 o 
  -5  18   2        0.19        3.00      8.52 o 
  -4  18   2        3.43        7.65      6.97 o 
  -3  18   2        3.09       -2.84     11.66 o 
  -2  18   2       14.39        3.82      9.71 o 
  -1  18   2        0.39        5.63     11.96 o 
   0  18   2        2.50        9.15     12.36 o 
   1  18   2       19.30       15.29     10.99 o 
   2  18   2       89.59      109.22     15.76 o 
   3  18   2        5.10       -6.57     12.63 o 
   4  18   2        3.09       -7.26     14.63 o 
   5  18   2       11.94       26.58     15.94 o 
   6  18   2       20.28        0.23     13.85 o 
   7  18   2        8.12       -7.57     19.59 o 
   8  18   2        0.24      -20.20     18.15 o 
  -9  19   2       41.08       84.56     44.48 o 
  -8  19   2       68.94       83.20     13.38 o 
  -7  19   2        0.27       17.91      9.76 o 
  -6  19   2        0.20        4.39     10.68 o 
  -5  19   2        5.84        4.95     10.20 o 
  -4  19   2        0.60      -16.18      8.09 o 
  -3  19   2       62.41       71.99     12.71 o 
  -2  19   2        4.00      -22.43     11.22 o 
  -1  19   2        2.03       -9.63     11.53 o 
   0  19   2       31.09        5.84     13.28 o 
   1  19   2       13.84        7.62     12.98 o 
   2  19   2      297.35      285.06     26.61 o 
   3  19   2       10.03        3.07     11.16 o 
   4  19   2       20.96       32.03     16.35 o 
   5  19   2      277.45      276.78     27.02 o 
   6  19   2       94.04      100.94     21.71 o 
   7  19   2        0.28        2.74     16.50 o 
   8  19   2       27.56       10.05     18.33 o 
  -8  20   2      154.13      131.70     19.22 o 
  -7  20   2       81.50       57.28     13.27 o 
  -6  20   2        7.42        5.50     11.25 o 
  -5  20   2       20.74       14.19     12.09 o 
  -4  20   2       34.51       51.90     16.23 o 
  -3  20   2       15.47       25.94     14.78 o 
  -2  20   2      177.88      217.67     22.22 o 
  -1  20   2      323.91      317.95     25.47 o 
   0  20   2        1.80       -7.15     13.32 o 
   1  20   2        1.43       13.04     14.36 o 
   2  20   2       88.91      100.36     14.77 o 
   3  20   2        2.90       38.19     17.87 o 
   4  20   2       18.97       43.81     13.43 o 
   5  20   2       52.80       28.76     17.97 o 
   6  20   2       26.21       29.00     18.24 o 
   7  20   2        0.26       -6.40     16.20 o 
  -7  21   2       75.36       73.24     20.47 o 
  -6  21   2       62.77       80.88     20.67 o 
  -5  21   2        1.18       -4.39     14.61 o 
  -4  21   2        6.64      -13.92     19.63 o 
  -3  21   2      357.95      409.71     28.04 o 
  -2  21   2       28.14       15.57     17.66 o 
  -1  21   2       64.59       45.81     18.19 o 
   0  21   2        6.83      -11.74     13.12 o 
   1  21   2       21.96       25.57     15.71 o 
   2  21   2        2.93        8.61     15.34 o 
   3  21   2       69.81       67.58     15.04 o 
   4  21   2        3.31        4.30     19.26 o 
   5  21   2        5.78       -0.82     16.22 o 
   6  21   2       82.40      101.94     28.87 o 
  -6  22   2        1.05       15.69     14.38 o 
  -5  22   2       25.79       28.41     18.64 o 
  -4  22   2        4.32       -2.40     18.65 o 
  -3  22   2       54.77       70.42     23.69 o 
  -2  22   2       56.82       62.33     37.15 o 
  -1  22   2      114.98      111.83     19.97 o 
   0  22   2       84.75       84.22     18.66 o 
   1  22   2       17.90       15.74     16.05 o 
   2  22   2       13.40       13.48     21.31 o 
   3  22   2        3.00       -8.78     12.66 o 
   4  22   2      132.94      135.17     18.30 o 
  -4  23   2       59.69       75.21     23.33 o 
  -3  23   2        0.63       -8.31     21.10 o 
  -2  23   2       34.73       42.91     23.21 o 
  -1  23   2       26.41       44.07     17.29 o 
   0  23   2        4.91       -4.30     14.30 o 
   1  23   2       21.62       15.56     22.42 o 
   2  23   2       41.47       22.58     17.01 o 
   3  23   2       19.74       22.28     14.14 o 
 -15   1   3        0.00       -2.05     27.69 o 
 -14   1   3       85.27       59.45     23.79 o 
 -13   1   3       71.26      126.30     24.26 o 
 -12   1   3        1.30      -16.05     15.74 o 
 -11   1   3        3.81       -3.68     15.22 o 
 -10   1   3       12.25       42.51     15.75 o 
  -9   1   3        0.31      -13.77     13.05 o 
  -8   1   3      108.37       85.34     15.52 o 
  -7   1   3        4.20       -3.41      8.57 o 
  -6   1   3        0.64       -4.21      5.80 o 
  -5   1   3       11.76        3.93      5.28 o 
  -4   1   3      324.30      345.46     14.92 o 
  -3   1   3     1599.13     1589.75     21.87 o 
  -2   1   3     1161.03     1171.85     15.75 o 
  -1   1   3        6.23        3.48      2.89 o 
   0   1   3      713.06      689.08     10.18 o 
   1   1   3     2209.04     2088.10     21.64 o 
   2   1   3      346.18      358.31     11.14 o 
   3   1   3      209.02      217.48      7.46 o 
   4   1   3     1730.83     1675.19     27.03 o 
   5   1   3      352.23      365.19     15.20 o 
   6   1   3        5.60        2.81      7.82 o 
   7   1   3       15.62       10.72     11.10 o 
   8   1   3      262.07      253.83     19.36 o 
   9   1   3      167.25      235.78     32.74 o 
  10   1   3      110.13       89.51     23.27 o 
  11   1   3        1.25      -12.98     16.91 o 
  12   1   3       20.54       10.61     20.50 o 
  13   1   3       29.73        5.40     23.55 o 
 -15   2   3        3.56      -17.90     22.11 o 
 -14   2   3       14.66      -35.53     19.39 o 
 -13   2   3       12.75        1.47     17.78 o 
 -12   2   3      152.10      130.64     23.40 o 
 -11   2   3       64.10       44.26     18.30 o 
 -10   2   3        5.47       13.94     13.68 o 
  -9   2   3       75.27       96.63     17.88 o 
  -8   2   3        5.73       -3.38     10.94 o 
  -7   2   3      690.07      686.58     27.24 o 
  -6   2   3       49.51       47.36      9.77 o 
  -5   2   3      652.44      643.76     21.56 o 
  -4   2   3      294.84      283.09     19.67 o 
  -3   2   3      204.77      207.86      7.50 o 
  -2   2   3       82.15       81.63      5.40 o 
  -1   2   3      107.59      117.53      7.01 o 
   0   2   3      996.48     1022.43     14.91 o 
   1   2   3      152.08      149.78      6.27 o 
   2   2   3       85.32       78.85      4.07 o 
   3   2   3       61.40       61.75      3.74 o 
   4   2   3     1741.58     1672.74     23.73 o 
   5   2   3      280.61      315.24     17.73 o 
   6   2   3       59.89       72.80     12.09 o 
   7   2   3      733.65      759.25     27.41 o 
   8   2   3       44.77        5.12     12.99 o 
   9   2   3       37.50       37.18     13.34 o 
  10   2   3        6.42       22.60     18.75 o 
  11   2   3        1.83        5.41     25.53 o 
  12   2   3      107.34      106.26     35.36 o 
  13   2   3        0.03      -38.23     19.12 o 
 -14   3   3        0.50        8.95     21.17 o 
 -13   3   3        5.25        5.54     24.46 o 
 -12   3   3       38.14       50.11     26.57 o 
 -11   3   3       51.09       66.22     18.86 o 
 -10   3   3        5.18       14.57     14.24 o 
  -9   3   3      127.69       76.52     21.72 o 
  -8   3   3      525.56      499.00     26.70 o 
  -7   3   3      183.39      176.15     17.15 o 
  -6   3   3       47.86       48.51      9.41 o 
  -5   3   3     1103.15     1045.34     23.21 o 
  -4   3   3       40.61       28.85      5.28 o 
  -3   3   3        2.39        2.81      3.71 o 
  -2   3   3       68.13       77.13      4.73 o 
  -1   3   3        1.07        0.33      2.57 o 
   0   3   3       23.03       35.57      7.20 o 
   1   3   3      333.95      328.02      7.69 o 
   2   3   3      219.57      243.44      6.28 o 
   3   3   3       25.20       32.85      3.42 o 
   4   3   3       77.60      104.55      8.66 o 
   5   3   3      291.72      316.92     17.66 o 
   6   3   3      124.59      124.96     14.43 o 
   7   3   3        1.53       14.24     12.03 o 
   8   3   3      379.76      382.45     22.94 o 
   9   3   3      149.14      177.05     18.58 o 
  10   3   3       11.70       54.61     30.26 o 
  11   3   3      113.12      119.57     26.17 o 
  12   3   3       16.49        5.39     19.21 o 
  13   3   3        1.05      -22.08     20.89 o 
 -14   4   3        7.11       15.03     30.89 o 
 -13   4   3       11.11        1.62     19.38 o 
 -12   4   3       43.32       59.39     19.97 o 
 -11   4   3       10.02       -2.83     15.66 o 
 -10   4   3       25.17       33.22     15.10 o 
  -9   4   3      118.80      133.95     18.69 o 
  -8   4   3      376.94      351.87     33.06 o 
  -7   4   3      153.22      177.81     17.47 o 
  -6   4   3       14.47       12.04      7.70 o 
  -5   4   3     1090.07     1024.39     23.09 o 
  -4   4   3     1235.99     1203.47     21.61 o 
  -3   4   3        0.08       -1.47      2.04 o 
  -2   4   3        4.15        2.87      3.45 o 
  -1   4   3        0.06        0.77      2.96 o 
   0   4   3      102.03       81.61      6.39 o 
   1   4   3      499.88      545.26      8.78 o 
   2   4   3      576.64      547.62     11.39 o 
   3   4   3      869.49      890.87     18.67 o 
   4   4   3      674.10      666.93     17.79 o 
   5   4   3        1.04      -10.21      9.17 o 
   6   4   3        2.87       -0.15     10.59 o 
   7   4   3      185.61      183.24     17.63 o 
   8   4   3        5.00      -11.05     10.66 o 
   9   4   3       52.24       73.52     22.80 o 
  10   4   3        1.31       -1.26     13.03 o 
  11   4   3        0.55      -13.46     16.49 o 
  12   4   3        6.89       -6.75     15.32 o 
  13   4   3       18.85        3.26     22.60 o 
 -14   5   3       15.56       -3.54     28.61 o 
 -13   5   3        4.26       73.53     31.91 o 
 -12   5   3        4.35        7.60     16.42 o 
 -11   5   3        0.81       -0.93     27.34 o 
 -10   5   3       24.43       13.88     20.68 o 
  -9   5   3      197.24      208.81     21.79 o 
  -8   5   3       29.69       29.14     13.43 o 
  -7   5   3      116.59       97.12     24.45 o 
  -6   5   3      292.56      223.15     13.26 o 
  -5   5   3      180.32      156.13     12.16 o 
  -4   5   3       48.54       62.36      6.89 o 
  -3   5   3       98.96       85.92      5.45 o 
  -2   5   3      861.55      890.91     13.25 o 
  -1   5   3      197.33      220.96     11.34 o 
   0   5   3       57.12       74.79      4.44 o 
   1   5   3       51.90       60.24      4.21 o 
   2   5   3      766.83      825.66     14.56 o 
   3   5   3      905.04      967.27     20.04 o 
   4   5   3      206.07      251.49     12.63 o 
   5   5   3       89.02       92.54     12.49 o 
   6   5   3      543.04      550.50     24.52 o 
   7   5   3       89.92       98.48     15.66 o 
   8   5   3      143.85      125.66     23.49 o 
   9   5   3      108.08      126.89     17.69 o 
  10   5   3       37.27       17.32     14.58 o 
  11   5   3       85.48      102.31     18.05 o 
  12   5   3       18.48       35.92     23.74 o 
  13   5   3        0.01      -24.08     12.04 o 
 -14   6   3      115.57      154.25     39.69 o 
 -13   6   3        3.01      -12.85     24.60 o 
 -12   6   3      117.57      149.18     35.96 o 
 -11   6   3        1.81       21.79     19.63 o 
 -10   6   3       47.44       40.88     15.72 o 
  -9   6   3      450.50      421.58     26.31 o 
  -8   6   3     2012.72     1877.91     50.82 o 
  -7   6   3     1551.20     1439.97     40.03 o 
  -6   6   3      133.31      136.51     11.19 o 
  -5   6   3       12.06        7.32      3.99 o 
  -4   6   3     1082.32     1068.22     19.63 o 
  -3   6   3        0.00       -1.39      2.72 o 
  -2   6   3     1077.80     1148.93     15.29 o 
  -1   6   3      280.44      333.90      8.70 o 
   0   6   3     4427.19     4487.60     41.38 o 
   1   6   3       50.98       60.71      4.60 o 
   2   6   3       50.74       80.65      7.48 o 
   3   6   3     1709.65     1658.32     27.79 o 
   4   6   3        2.59       13.19      7.37 o 
   5   6   3      164.08      181.18     12.86 o 
   6   6   3      638.82      675.58     26.18 o 
   7   6   3       94.57      122.02     15.59 o 
   8   6   3       34.49       36.78     13.34 o 
   9   6   3       87.09       79.18     15.97 o 
  10   6   3        0.94      -13.32     13.37 o 
  11   6   3       42.14       39.88     16.13 o 
  12   6   3      215.67      229.47     33.16 o 
 -14   7   3       13.23        2.96     28.57 o 
 -13   7   3      158.51      211.50     43.42 o 
 -12   7   3       26.82       58.94     27.79 o 
 -11   7   3        1.56        9.97     22.19 o 
 -10   7   3      206.47      180.63     32.79 o 
  -9   7   3     1491.68     1398.97     43.19 o 
  -8   7   3      625.68      606.07     26.78 o 
  -7   7   3      510.07      536.90     24.44 o 
  -6   7   3        5.99       10.25      5.82 o 
  -5   7   3        2.30        1.86      4.35 o 
  -4   7   3      455.37      524.12     10.72 o 
  -3   7   3        0.00        1.34      2.20 o 
  -2   7   3     2345.36     2412.22     37.90 o 
  -1   7   3      779.37      837.45     12.88 o 
   0   7   3     1224.38     1392.30     21.81 o 
   1   7   3      606.51      610.69     11.65 o 
   2   7   3       40.38       44.25      6.74 o 
   3   7   3      256.90      269.62     17.72 o 
   4   7   3      318.22      343.73     15.89 o 
   5   7   3       12.48       39.01      9.47 o 
   6   7   3       35.05       30.65     10.29 o 
   7   7   3      233.07      234.99     22.01 o 
   8   7   3      255.67      261.86     21.12 o 
   9   7   3       12.71        5.91     13.20 o 
  10   7   3       72.55       70.93     16.71 o 
  11   7   3      166.05      176.85     22.20 o 
  12   7   3       84.05       41.01     25.01 o 
 -14   8   3       13.21       11.72     14.94 o 
 -13   8   3      130.90       95.22     20.40 o 
 -12   8   3        0.37       13.94     12.57 o 
 -11   8   3       46.63       60.46     15.63 o 
 -10   8   3        8.13        8.93      9.71 o 
  -9   8   3        3.43       24.39      7.32 o 
  -8   8   3      592.32      567.43     47.76 o 
  -7   8   3     1000.31      997.64     28.75 o 
  -6   8   3      384.07      379.44     11.92 o 
  -5   8   3        0.50       -3.88      3.57 o 
  -4   8   3       48.14       60.43      6.45 o 
  -3   8   3      498.72      517.69     18.07 o 
  -2   8   3      464.34      550.33     12.78 o 
  -1   8   3     1236.90     1314.95     17.68 o 
   0   8   3        2.45       -0.52      3.64 o 
   1   8   3      441.21      499.15      9.40 o 
   2   8   3      903.90      835.08     18.87 o 
   3   8   3        0.12       -7.88      6.86 o 
   4   8   3        0.24       -3.83      7.60 o 
   5   8   3      353.31      350.12     17.03 o 
   6   8   3      298.38      328.58     17.59 o 
   7   8   3        0.91        5.16     11.34 o 
   8   8   3      123.66      147.26     19.10 o 
   9   8   3        0.39      -17.14     11.97 o 
  10   8   3       18.63       20.53     15.51 o 
  11   8   3      147.73      136.12     21.13 o 
  12   8   3      235.90      214.93     24.50 o 
 -14   9   3        0.94       25.09     19.57 o 
 -13   9   3       24.03       15.70     15.60 o 
 -12   9   3       11.57       34.50     15.24 o 
 -11   9   3      175.67       68.44     52.96 o 
 -10   9   3       80.65       67.75     15.45 o 
  -9   9   3       59.66       70.26     13.93 o 
  -8   9   3     1122.60     1085.41     39.61 o 
  -7   9   3       14.71       17.31      6.49 o 
  -6   9   3      581.21      608.46     20.31 o 
  -5   9   3      340.58      361.66     17.95 o 
  -4   9   3        7.50        3.96      4.42 o 
  -3   9   3      489.71      531.56     13.56 o 
  -2   9   3       22.43       29.77      8.75 o 
  -1   9   3       10.61       16.01      4.54 o 
   0   9   3        1.07        0.78      3.57 o 
   1   9   3       83.87       70.70      6.07 o 
   2   9   3      195.80      196.77     11.29 o 
   3   9   3      130.48      142.63     11.30 o 
   4   9   3      275.14      270.08     14.93 o 
   5   9   3      283.67      309.03     16.77 o 
   6   9   3      126.15      157.59     13.70 o 
   7   9   3        0.03       -3.65      9.27 o 
   8   9   3        4.03        7.03     10.15 o 
   9   9   3       22.94       22.49     14.56 o 
  10   9   3       10.38        1.06     14.82 o 
  11   9   3      216.36      268.85     38.28 o 
  12   9   3       72.34       74.39     36.69 o 
 -13  10   3        0.32        3.32     13.38 o 
 -12  10   3       17.09       28.33     20.65 o 
 -11  10   3       36.57       46.83     26.81 o 
 -10  10   3        0.00        0.90     12.57 o 
  -9  10   3      437.00      428.81     26.68 o 
  -8  10   3        4.74       12.72     14.43 o 
  -7  10   3       62.10       57.26      8.77 o 
  -6  10   3      167.03      158.25     10.70 o 
  -5  10   3       63.48       73.46      7.96 o 
  -4  10   3        3.70        4.55      4.82 o 
  -3  10   3        0.00       -2.63      3.95 o 
  -2  10   3       13.70       15.84      4.69 o 
  -1  10   3      354.14      373.68     12.42 o 
   0  10   3      367.36      367.51     11.97 o 
   1  10   3       99.61      105.66      6.99 o 
   2  10   3       72.41       68.78      9.12 o 
   3  10   3      152.23      168.17     11.92 o 
   4  10   3        6.81        1.64      8.69 o 
   5  10   3        9.92        8.13     10.15 o 
   6  10   3       45.61       30.80     10.16 o 
   7  10   3        6.27      -13.87      9.07 o 
   8  10   3       66.73       50.90     12.28 o 
   9  10   3        0.21      -19.80      9.90 o 
  10  10   3        1.37       -7.60     14.31 o 
  11  10   3      141.42      126.21     21.79 o 
  12  10   3       16.75       -7.49     13.73 o 
 -13  11   3       50.27       46.65     14.63 o 
 -12  11   3       70.18       83.58     18.07 o 
 -11  11   3      270.06      280.91     59.60 o 
 -10  11   3       29.03       15.82     10.96 o 
  -9  11   3      205.17      192.53     21.73 o 
  -8  11   3      259.66      251.75     18.84 o 
  -7  11   3        9.65        8.03      9.14 o 
  -6  11   3        8.37        6.24      5.75 o 
  -5  11   3      165.85      151.57     10.99 o 
  -4  11   3        2.38       -2.09      4.39 o 
  -3  11   3       33.88       38.94      6.31 o 
  -2  11   3        5.22        2.17      4.60 o 
  -1  11   3        5.87        3.26      4.47 o 
   0  11   3        5.30        7.60      3.83 o 
   1  11   3      184.46      207.95     10.28 o 
   2  11   3       87.64       81.99      9.81 o 
   3  11   3        0.02        6.78      7.84 o 
   4  11   3      133.17      162.72     13.23 o 
   5  11   3        9.05        4.06     11.57 o 
   6  11   3       43.23       65.30     11.52 o 
   7  11   3        9.84        2.20     10.30 o 
   8  11   3        1.60       -5.12      9.94 o 
   9  11   3      106.14      131.02     15.99 o 
  10  11   3        3.00       -9.73     11.61 o 
  11  11   3        1.31       -0.95     20.01 o 
 -13  12   3      116.59      118.27     30.59 o 
 -12  12   3        1.19       32.19     16.38 o 
 -11  12   3        1.97       -1.08     11.06 o 
 -10  12   3       23.24       30.11     13.38 o 
  -9  12   3        1.98        4.18     10.37 o 
  -8  12   3       90.90       90.65     10.01 o 
  -7  12   3       30.66       25.19      9.38 o 
  -6  12   3       28.78       27.31      7.01 o 
  -5  12   3      177.03      171.12     11.70 o 
  -4  12   3       69.90       56.88      7.76 o 
  -3  12   3      228.54      239.09     12.07 o 
  -2  12   3      534.37      484.98     22.78 o 
  -1  12   3        1.12        3.10      3.91 o 
   0  12   3      224.89      231.85      9.99 o 
   1  12   3       98.31       87.73     10.03 o 
   2  12   3      211.22      200.32     13.05 o 
   3  12   3      103.96      107.31     14.43 o 
   4  12   3       75.45       78.41     12.42 o 
   5  12   3      161.65      172.30     24.55 o 
   6  12   3        5.25       -3.63      9.44 o 
   7  12   3       44.83       41.38     11.37 o 
   8  12   3      289.70      326.66     21.77 o 
   9  12   3       56.52       46.80     13.45 o 
  10  12   3       17.64       14.43     13.98 o 
  11  12   3       35.16       20.04     15.51 o 
 -12  13   3       52.22       55.50     17.67 o 
 -11  13   3       21.51       36.38     25.52 o 
 -10  13   3       13.65       31.17     13.70 o 
  -9  13   3      145.64      136.38     13.50 o 
  -8  13   3        7.78        9.73      7.44 o 
  -7  13   3        6.71        6.32      6.70 o 
  -6  13   3      403.82      326.97     18.67 o 
  -5  13   3      276.73      264.04     14.41 o 
  -4  13   3        3.35        0.61      5.80 o 
  -3  13   3      107.23      111.32     11.27 o 
  -2  13   3      265.36      218.11     17.56 o 
  -1  13   3       11.00       17.69      8.30 o 
   0  13   3        9.48        2.33      9.62 o 
   1  13   3     1562.55     1535.63     29.99 o 
   2  13   3     1161.57     1122.89     29.62 o 
   3  13   3      638.48      631.15     20.28 o 
   4  13   3      221.13      206.87     16.44 o 
   5  13   3       20.57       27.64     12.41 o 
   6  13   3        6.26       15.49      9.99 o 
   7  13   3        2.50        0.38     12.26 o 
   8  13   3      102.14       82.59     15.25 o 
   9  13   3       25.12       16.83     14.45 o 
  10  13   3       71.61       48.49     15.99 o 
  11  13   3       11.42       20.10     14.76 o 
 -12  14   3       42.54       73.27     16.73 o 
 -11  14   3       76.85       98.04     44.27 o 
 -10  14   3       98.47      106.63     19.23 o 
  -9  14   3       36.32       36.62     10.03 o 
  -8  14   3      274.54      289.23     17.85 o 
  -7  14   3      121.75      114.25     11.27 o 
  -6  14   3      189.56      164.40     12.50 o 
  -5  14   3     1032.47      925.30     23.25 o 
  -4  14   3      829.10      644.61     23.70 o 
  -3  14   3        1.38        1.24      5.33 o 
  -2  14   3        5.53       -3.70      4.18 o 
  -1  14   3      234.37      250.33     15.33 o 
   0  14   3       62.96       70.30      9.66 o 
   1  14   3        1.21       16.72      7.26 o 
   2  14   3     2859.40     2688.99     55.45 o 
   3  14   3     1639.54     1659.52    107.75 o 
   4  14   3      106.81       84.21     17.79 o 
   5  14   3       11.18       -2.78      9.56 o 
   6  14   3        0.82       -8.45     12.74 o 
   7  14   3      139.77      144.76     17.71 o 
   8  14   3       13.67       -4.09     13.41 o 
   9  14   3      368.89      393.80     49.87 o 
  10  14   3       27.02       28.19     15.05 o 
 -11  15   3        0.67       26.55     13.60 o 
 -10  15   3        9.37       35.94     28.25 o 
  -9  15   3       11.61       15.55      8.78 o 
  -8  15   3        3.35       15.73      7.59 o 
  -7  15   3       85.50       75.73     10.24 o 
  -6  15   3        1.09        8.01      7.24 o 
  -5  15   3      165.21      150.13     12.30 o 
  -4  15   3       27.16       15.96      6.54 o 
  -3  15   3     1061.56      849.78     27.30 o 
  -2  15   3       21.72       10.88      5.65 o 
  -1  15   3       30.89       26.52      7.57 o 
   0  15   3      619.05      562.69     18.89 o 
   1  15   3      538.30      536.97     18.41 o 
   2  15   3      126.22      136.85     12.05 o 
   3  15   3      118.33      120.68     19.39 o 
   4  15   3      712.45      676.39     34.30 o 
   5  15   3      188.54      175.08     30.29 o 
   6  15   3        0.01       -4.91     12.86 o 
   7  15   3      201.10      183.80     22.73 o 
   8  15   3      351.56      362.88     25.23 o 
   9  15   3       20.79       10.50     13.64 o 
  10  15   3        1.66      -11.29     13.34 o 
 -11  16   3       42.66       79.56     26.60 o 
 -10  16   3      159.84      214.32     25.14 o 
  -9  16   3      121.25      146.79     14.82 o 
  -8  16   3       15.11       14.93      8.02 o 
  -7  16   3        4.93        3.04      7.31 o 
  -6  16   3       43.20       56.01      9.34 o 
  -5  16   3      119.18      115.92     11.40 o 
  -4  16   3       34.26       33.96      8.21 o 
  -3  16   3       37.74       18.66      5.84 o 
  -2  16   3       67.57       67.26      9.47 o 
  -1  16   3       28.17       10.85      7.08 o 
   0  16   3      298.57      256.25     14.45 o 
   1  16   3        7.40        7.81      6.85 o 
   2  16   3      901.72      893.25     26.83 o 
   3  16   3       31.91       43.62     13.84 o 
   4  16   3        8.06        4.14     19.02 o 
   5  16   3       50.34       47.68     23.28 o 
   6  16   3       25.98       33.07     21.54 o 
   7  16   3        0.89       -7.52     13.79 o 
   8  16   3       24.01        4.70     14.86 o 
   9  16   3        0.10       -3.10     15.31 o 
 -10  17   3       17.70       42.48     10.51 o 
  -9  17   3       85.90      103.63     13.71 o 
  -8  17   3       37.99       56.81     11.59 o 
  -7  17   3       42.10       56.96      9.85 o 
  -6  17   3       19.46       35.38      8.63 o 
  -5  17   3        0.13        6.43      9.82 o 
  -4  17   3       14.46       16.48      6.50 o 
  -3  17   3        1.99        6.81      5.29 o 
  -2  17   3        1.97        2.24      6.41 o 
  -1  17   3       20.19        0.68      7.14 o 
   0  17   3       75.79       65.86      9.90 o 
   1  17   3       77.89       77.87     15.43 o 
   2  17   3       79.57       77.62     16.33 o 
   3  17   3      336.26      365.72     25.19 o 
   4  17   3        5.77       -5.53     19.12 o 
   5  17   3      110.93       97.57     27.38 o 
   6  17   3       87.44       90.67     28.78 o 
   7  17   3        5.31       11.24     21.18 o 
   8  17   3       24.52       -2.54     11.08 o 
  -9  18   3       20.91       45.68     13.40 o 
  -8  18   3       10.19       12.07     19.79 o 
  -7  18   3      218.79      220.51     15.64 o 
  -6  18   3       26.76       34.23     16.15 o 
  -5  18   3      116.63      114.39     16.06 o 
  -4  18   3       23.34       34.71     12.89 o 
  -3  18   3       12.19        9.06      9.59 o 
  -2  18   3       43.80       33.01     15.75 o 
  -1  18   3       53.73       54.41     14.32 o 
   0  18   3       64.36       68.11     15.24 o 
   1  18   3        2.22      -15.87     12.66 o 
   2  18   3      291.15      267.19     23.09 o 
   3  18   3       61.24       70.01     37.34 o 
   4  18   3        0.29        3.80     20.68 o 
   5  18   3      183.78      135.77     31.76 o 
   6  18   3       13.67       40.77     24.52 o 
   7  18   3       90.31       55.60     27.68 o 
   8  18   3        0.67        1.42     15.88 o 
  -9  19   3        0.15       27.83     19.63 o 
  -8  19   3       41.54       59.40     18.64 o 
  -7  19   3       70.40       89.55     18.38 o 
  -6  19   3        0.26       14.72      7.27 o 
  -5  19   3        2.67       10.14     14.29 o 
  -4  19   3      112.81      119.73     14.35 o 
  -3  19   3        0.03        6.47      9.26 o 
  -2  19   3       31.11       39.69     14.25 o 
  -1  19   3       11.24        9.29     12.27 o 
   0  19   3        1.11        3.01     11.81 o 
   1  19   3      147.16      155.25     19.58 o 
   2  19   3       29.73       11.55     13.72 o 
   3  19   3       85.69       99.13     18.09 o 
   4  19   3       31.76       22.73     14.74 o 
   5  19   3       57.02       38.58     23.88 o 
   6  19   3       83.12       91.55     29.63 o 
   7  19   3        4.50       11.34     23.93 o 
  -8  20   3        0.06        1.39     10.49 o 
  -7  20   3        3.12        2.86     10.42 o 
  -6  20   3      140.38      132.09     15.90 o 
  -5  20   3       36.33       39.76     18.10 o 
  -4  20   3        7.00       -0.88     10.47 o 
  -3  20   3       78.07       33.20     24.32 o 
  -2  20   3        1.23      -13.13     11.60 o 
  -1  20   3       45.92       51.13     15.40 o 
   0  20   3      184.72      175.07     21.61 o 
   1  20   3       25.75       19.84     14.63 o 
   2  20   3       21.37       14.61     13.81 o 
   3  20   3       52.13       65.15     16.76 o 
   4  20   3       10.06        4.16     14.08 o 
   5  20   3       25.23        9.24     16.95 o 
   6  20   3       11.47        6.25     20.96 o 
  -7  21   3      215.82      222.79     18.90 o 
  -6  21   3      108.64      111.49     18.44 o 
  -5  21   3      176.11      177.99     31.48 o 
  -4  21   3        1.57        0.17     13.11 o 
  -3  21   3       35.99       12.52     11.09 o 
  -2  21   3        0.03        9.28     12.14 o 
  -1  21   3       35.20       29.52     18.49 o 
   0  21   3       84.02       69.73     17.13 o 
   1  21   3       19.01       30.40     14.47 o 
   2  21   3       69.40       53.54     22.84 o 
   3  21   3       38.54       38.37     16.83 o 
   4  21   3        1.45       -1.46     13.45 o 
   5  21   3       16.99       37.09     16.39 o 
  -5  22   3       10.59        1.70     17.92 o 
  -4  22   3        2.47        0.96     17.04 o 
  -3  22   3       23.43       25.28     13.46 o 
  -2  22   3        5.26       10.07     11.35 o 
  -1  22   3       45.14       65.40     34.37 o 
   0  22   3        0.00      -23.91     12.78 o 
   1  22   3       18.12       16.90     15.39 o 
   2  22   3       21.71       15.52     15.07 o 
   3  22   3       34.50       25.45     19.87 o 
   4  22   3        0.18        2.68     14.97 o 
  -3  23   3        2.27        2.30     15.94 o 
  -2  23   3       16.78        5.45     10.86 o 
  -1  23   3        0.83      -22.04     11.02 o 
   0  23   3       39.04       36.76     15.06 o 
   1  23   3       43.59        6.18     34.31 o 
 -15   0   4       21.89       30.89     32.41 o 
 -14   0   4       16.99       37.06     33.07 o 
 -13   0   4      175.97      153.59     35.91 o 
 -12   0   4       15.22        9.42     24.90 o 
 -11   0   4      435.75      437.09     43.03 o 
 -10   0   4      203.06      135.78     28.20 o 
  -9   0   4      520.31      519.73     38.96 o 
  -8   0   4        2.09       -2.80     15.06 o 
  -7   0   4      836.81      791.39     42.04 o 
  -6   0   4     3598.63     3451.80     97.93 o 
  -5   0   4     1122.16     1116.71     43.59 o 
  -4   0   4     5174.62     5540.18     97.67 o 
  -3   0   4    18229.37    19143.04    232.91 o 
  -2   0   4     2023.93     2067.72     43.06 o 
  -1   0   4        1.50       -2.38      3.17 o 
   0   0   4      370.57      466.44     13.12 o 
   1   0   4      650.02      690.86     15.78 o 
   2   0   4      277.99      311.91     18.82 o 
   3   0   4     7607.59     7574.52     94.65 o 
   4   0   4     5597.07     5733.90     63.34 o 
   5   0   4      133.97      155.38     12.01 o 
   6   0   4        4.95       -1.06      5.02 o 
   7   0   4       83.59       61.43     15.54 o 
   8   0   4      125.18      112.60     31.11 o 
   9   0   4      188.70      187.40     37.39 o 
  10   0   4      237.21      325.95     49.83 o 
  11   0   4       30.43       34.09     31.56 o 
  12   0   4       14.69       18.43     32.73 o 
 -15   1   4       18.95        9.93     24.26 o 
 -14   1   4       44.72       55.64     23.44 o 
 -13   1   4        3.84        4.34     17.41 o 
 -12   1   4       21.68       37.66     17.96 o 
 -11   1   4      253.00      203.17     31.27 o 
 -10   1   4        1.83      -12.35     13.57 o 
  -9   1   4      213.04      195.63     20.66 o 
  -8   1   4      707.74      741.52     42.80 o 
  -7   1   4       28.72       14.38     10.79 o 
  -6   1   4       39.98       32.18      8.23 o 
  -5   1   4     2605.32     2749.16     92.50 o 
  -4   1   4      180.24      210.82      8.73 o 
  -3   1   4       16.24       25.32      4.49 o 
  -2   1   4     1088.46     1164.76     21.03 o 
  -1   1   4     2643.48     2783.44     32.98 o 
   0   1   4      542.68      558.86     10.11 o 
   1   1   4     2274.44     2435.06     26.02 o 
   2   1   4     6121.49     6264.75     72.10 o 
   3   1   4       61.50       67.99      5.48 o 
   4   1   4      304.15      329.60      8.41 o 
   5   1   4      601.54      609.66     22.63 o 
   6   1   4      110.49      131.33      8.78 o 
   7   1   4        0.42       -7.35      7.53 o 
   8   1   4      256.81      277.14     34.91 o 
   9   1   4      264.62      292.25     35.42 o 
  10   1   4        1.41        0.67     18.68 o 
  11   1   4        6.46        8.65     20.44 o 
  12   1   4        1.11      -35.33     17.66 o 
 -14   2   4       25.96       42.90     21.71 o 
 -13   2   4       17.47       18.99     20.24 o 
 -12   2   4       73.31       69.27     20.12 o 
 -11   2   4        4.63        6.69     14.83 o 
 -10   2   4        2.14       21.74     13.17 o 
  -9   2   4        4.36       -6.61     10.72 o 
  -8   2   4        3.01        3.71     13.91 o 
  -7   2   4      276.51      252.63     17.89 o 
  -6   2   4      328.39      312.53     17.25 o 
  -5   2   4       42.46       29.95      9.69 o 
  -4   2   4        3.18        4.77      4.00 o 
  -3   2   4      373.01      334.07     10.02 o 
  -2   2   4      496.64      489.66     13.64 o 
  -1   2   4        8.31        2.75      2.97 o 
   0   2   4      814.88      844.57     14.69 o 
   1   2   4     1668.08     1642.06     19.16 o 
   2   2   4       30.90       46.45      6.18 o 
   3   2   4     3842.29     3883.89     35.84 o 
   4   2   4       22.85       23.07      3.98 o 
   5   2   4      183.32      212.68      9.51 o 
   6   2   4      147.74      154.67     12.43 o 
   7   2   4       30.80       37.29     11.36 o 
   8   2   4       29.36       41.44     13.57 o 
   9   2   4       68.92      108.74     19.15 o 
  10   2   4      111.88       17.72     63.09 o 
  11   2   4        2.63        4.67     19.04 o 
  12   2   4        3.47        9.23     30.75 o 
 -14   3   4       10.50      -37.15     24.50 o 
 -13   3   4        2.42       -1.05     18.52 o 
 -12   3   4        7.25       18.37     16.35 o 
 -11   3   4       48.74       55.63     17.42 o 
 -10   3   4       84.92      105.04     18.06 o 
  -9   3   4        8.07        8.64     11.70 o 
  -8   3   4      905.60      835.37     31.87 o 
  -7   3   4       42.38       51.12     11.10 o 
  -6   3   4       55.89       65.69     10.34 o 
  -5   3   4      518.72      481.34     28.62 o 
  -4   3   4      199.26      206.43      8.78 o 
  -3   3   4       12.13       14.62      3.24 o 
  -2   3   4       31.39       29.63      5.02 o 
  -1   3   4      371.30      417.96     12.58 o 
   0   3   4      141.78      156.56      9.79 o 
   1   3   4       19.37       19.53      5.11 o 
   2   3   4       60.39       84.24      5.59 o 
   3   3   4      160.66      169.14      8.04 o 
   4   3   4      216.67      204.33      9.45 o 
   5   3   4       19.74       21.28      8.45 o 
   6   3   4      475.18      472.71     19.31 o 
   7   3   4        7.96        6.36      8.51 o 
   8   3   4       41.18       46.06     10.77 o 
   9   3   4      116.35      118.32     17.62 o 
  10   3   4       24.56       12.29     13.88 o 
  11   3   4        3.50      -18.38     15.13 o 
  12   3   4       14.88      -14.93     18.41 o 
 -14   4   4      105.44      188.43     41.33 o 
 -13   4   4      106.29       71.94     31.73 o 
 -12   4   4       20.32       64.40     18.64 o 
 -11   4   4      130.92      137.59     21.06 o 
 -10   4   4       87.13       85.43     16.74 o 
  -9   4   4        3.57        7.81     11.07 o 
  -8   4   4        2.80        1.80     10.35 o 
  -7   4   4       85.52       64.44     11.42 o 
  -6   4   4      500.57      480.36     17.23 o 
  -5   4   4       53.25       38.13      6.54 o 
  -4   4   4       37.95       38.40      6.09 o 
  -3   4   4      140.46      121.91      6.37 o 
  -2   4   4       49.16       39.87      4.83 o 
  -1   4   4       38.52       40.60      6.23 o 
   0   4   4      500.57      495.75     14.04 o 
   1   4   4        4.20        8.68      4.48 o 
   2   4   4       37.26       38.04      8.56 o 
   3   4   4     1407.89     1392.33     24.56 o 
   4   4   4        0.29        0.23      7.73 o 
   5   4   4       35.47       30.05      8.89 o 
   6   4   4      327.03      330.43     17.22 o 
   7   4   4       69.17       92.86     11.98 o 
   8   4   4      143.20      131.53     16.17 o 
   9   4   4        1.76        3.30      9.79 o 
  10   4   4        1.34      -20.78     12.43 o 
  11   4   4       21.28        9.73     21.49 o 
  12   4   4       53.59       67.78     25.28 o 
 -14   5   4      208.27      196.02     43.99 o 
 -13   5   4        3.32       12.17     26.62 o 
 -12   5   4       95.45      115.58     32.15 o 
 -11   5   4       10.66       15.34     14.85 o 
 -10   5   4       85.65       81.07     16.72 o 
  -9   5   4      175.89      190.32     20.37 o 
  -8   5   4       69.89       39.22     13.40 o 
  -7   5   4      773.91      667.57     26.24 o 
  -6   5   4      166.28      157.96     13.35 o 
  -5   5   4      103.82       93.30      7.82 o 
  -4   5   4       27.24       28.52      4.35 o 
  -3   5   4      560.65      527.78     12.67 o 
  -2   5   4       34.44       40.30      7.20 o 
  -1   5   4      422.91      423.30     13.27 o 
   0   5   4      243.01      241.98     11.09 o 
   1   5   4      400.91      385.03     13.20 o 
   2   5   4      511.59      469.59     12.30 o 
   3   5   4       12.16       13.10      5.76 o 
   4   5   4       32.62       35.90      8.74 o 
   5   5   4       12.44        1.00      8.17 o 
   6   5   4      255.75      307.97     16.88 o 
   7   5   4       11.65        3.88     11.12 o 
   8   5   4      155.07      180.09     15.51 o 
   9   5   4      219.62      218.88     17.10 o 
  10   5   4       40.23       29.90     12.23 o 
  11   5   4      133.28      162.21     17.57 o 
  12   5   4        1.60      -34.50     19.89 o 
 -14   6   4       76.15       70.51     34.31 o 
 -13   6   4       14.58      -14.67     21.88 o 
 -12   6   4       22.99       47.93     24.76 o 
 -11   6   4      104.24      122.42     30.62 o 
 -10   6   4        9.20       20.25     19.73 o 
  -9   6   4      113.14      126.53     17.81 o 
  -8   6   4      505.11      451.18     75.58 o 
  -7   6   4      418.36      366.66     21.50 o 
  -6   6   4      225.48      224.07     12.08 o 
  -5   6   4      622.59      572.98     17.43 o 
  -4   6   4       17.02       15.66      3.38 o 
  -3   6   4       38.81       54.63      5.52 o 
  -2   6   4       17.57        1.53      3.40 o 
  -1   6   4       22.35       24.41      5.17 o 
   0   6   4      844.72      842.66     19.17 o 
   1   6   4       45.59       63.80      7.43 o 
   2   6   4       28.10       16.07      4.28 o 
   3   6   4      509.09      511.01     17.12 o 
   4   6   4      151.67      178.15     12.54 o 
   5   6   4       12.68       10.31     10.80 o 
   6   6   4       80.31      102.75     14.72 o 
   7   6   4       18.80       16.23     11.66 o 
   8   6   4        1.69      -17.83     16.59 o 
   9   6   4      257.57      298.00     19.58 o 
  10   6   4       52.77       40.86     12.43 o 
  11   6   4      107.20       88.72     15.86 o 
  12   6   4      232.92      236.09     34.77 o 
 -14   7   4      106.08      132.69     23.18 o 
 -13   7   4        0.03       20.04     26.78 o 
 -12   7   4      256.68      246.31     42.90 o 
 -11   7   4        0.43       39.26     22.19 o 
 -10   7   4       55.32       49.34     22.58 o 
  -9   7   4      154.65      157.71     19.51 o 
  -8   7   4     1067.98     1000.17     67.48 o 
  -7   7   4      172.88      164.97     11.92 o 
  -6   7   4      784.05      761.08     24.87 o 
  -5   7   4      106.47      117.68      9.56 o 
  -4   7   4      312.58      317.59     10.08 o 
  -3   7   4       92.72      100.14      6.11 o 
  -2   7   4      721.25      785.23     17.70 o 
  -1   7   4      449.55      450.16     13.99 o 
   0   7   4       13.51       13.80      5.60 o 
   1   7   4       97.55      109.42      5.47 o 
   2   7   4        1.16        1.86      4.46 o 
   3   7   4        0.32        2.52      9.01 o 
   4   7   4       31.36       26.80     12.12 o 
   5   7   4       12.77       17.06     11.77 o 
   6   7   4        9.93        9.63     10.82 o 
   7   7   4       17.06       14.16     11.60 o 
   8   7   4       81.85       71.73     15.09 o 
   9   7   4       48.20       40.95     15.14 o 
  10   7   4        2.95       -6.97     10.57 o 
  11   7   4        9.67        9.99     12.85 o 
  12   7   4       45.02       14.95     20.51 o 
 -14   8   4        0.00        4.41     14.46 o 
 -13   8   4      125.08      114.90     21.36 o 
 -12   8   4        5.00       20.86     14.11 o 
 -11   8   4      236.74      214.85     24.92 o 
 -10   8   4        0.10       12.24     10.29 o 
  -9   8   4       77.98       95.42     16.16 o 
  -8   8   4      531.35      478.00     77.09 o 
  -7   8   4     2383.99     2266.27     98.86 o 
  -6   8   4      574.41      520.56     20.42 o 
  -5   8   4       31.79       38.84      7.81 o 
  -4   8   4       23.11       17.27      8.99 o 
  -3   8   4      194.91      212.65     12.87 o 
  -2   8   4      340.79      332.90      8.28 o 
  -1   8   4      282.07      308.43     13.48 o 
   0   8   4      236.80      284.79      7.79 o 
   1   8   4        5.26       11.98      4.36 o 
   2   8   4       48.67       49.28      7.80 o 
   3   8   4       14.43       26.15     10.33 o 
   4   8   4        1.29        2.47     11.25 o 
   5   8   4       45.15       39.22     12.60 o 
   6   8   4      112.21       96.35     14.70 o 
   7   8   4      232.02      229.32     20.38 o 
   8   8   4       79.72       87.64     20.63 o 
   9   8   4       26.40       28.42     13.63 o 
  10   8   4        8.42       -3.99     13.90 o 
  11   8   4       12.59      -13.45     11.85 o 
 -13   9   4       76.82       81.05     18.80 o 
 -12   9   4        3.90       24.42     17.21 o 
 -11   9   4       27.77       31.47     13.05 o 
 -10   9   4       11.61       11.83     10.66 o 
  -9   9   4        3.10       15.66     13.46 o 
  -8   9   4       29.15       22.79      9.66 o 
  -7   9   4        0.14        0.14      6.29 o 
  -6   9   4      521.55      470.20     26.75 o 
  -5   9   4      654.17      629.30     21.85 o 
  -4   9   4      151.62      150.63     14.20 o 
  -3   9   4       52.06       55.67      7.89 o 
  -2   9   4        1.28        1.09      4.72 o 
  -1   9   4       90.28       95.31      4.94 o 
   0   9   4        1.21       -0.62      2.76 o 
   1   9   4      443.55      433.80     13.28 o 
   2   9   4       88.47      104.48      9.66 o 
   3   9   4       96.54       74.07     12.68 o 
   4   9   4       32.21       34.91     11.69 o 
   5   9   4      210.19      203.89     18.39 o 
   6   9   4        0.07       -5.74     10.44 o 
   7   9   4        7.07       12.29     16.50 o 
   8   9   4        0.20        3.05     12.72 o 
   9   9   4       73.88       68.65     19.10 o 
  10   9   4       29.96       11.75     21.07 o 
  11   9   4        3.47      -23.76     13.48 o 
 -13  10   4        0.18       22.47     27.05 o 
 -12  10   4        3.16       28.43     19.48 o 
 -11  10   4       56.88       41.58      8.56 o 
 -10  10   4       30.61       37.01     12.77 o 
  -9  10   4       25.12       29.70     10.94 o 
  -8  10   4       76.68       57.35     10.81 o 
  -7  10   4      299.95      265.04     18.62 o 
  -6  10   4        2.87       -4.52      5.38 o 
  -5  10   4        4.49        3.02      5.59 o 
  -4  10   4      578.92      555.63     22.22 o 
  -3  10   4      190.35      179.77     12.81 o 
  -2  10   4        0.44        1.17      4.18 o 
  -1  10   4        2.41        3.12      4.60 o 
   0  10   4       35.09       24.46      5.67 o 
   1  10   4        0.34       -5.72      5.73 o 
   2  10   4       84.50      106.42     10.15 o 
   3  10   4      680.71      614.72     37.16 o 
   4  10   4       18.41       26.48     11.28 o 
   5  10   4       66.26       70.02     13.43 o 
   6  10   4       44.67       45.27     13.45 o 
   7  10   4      225.68      259.66     22.14 o 
   8  10   4        3.19       28.26     13.99 o 
   9  10   4        5.54       -8.36     13.40 o 
  10  10   4      180.82      198.21     23.62 o 
  11  10   4       15.84        3.23     12.24 o 
 -13  11   4        0.08       38.28     28.51 o 
 -12  11   4       45.64       42.39     11.96 o 
 -11  11   4        4.67       14.64     12.58 o 
 -10  11   4       67.02       84.87     16.72 o 
  -9  11   4        2.95       12.20      9.88 o 
  -8  11   4      223.15      230.59     18.59 o 
  -7  11   4      209.71      223.87     17.46 o 
  -6  11   4       66.02       63.77     13.10 o 
  -5  11   4      113.94      109.47     12.58 o 
  -4  11   4      121.64      110.61      8.03 o 
  -3  11   4       39.33       41.32      6.24 o 
  -2  11   4        7.09       15.01      5.28 o 
  -1  11   4       69.03       63.68      7.31 o 
   0  11   4        2.40        1.40      6.67 o 
   1  11   4       29.43       14.18      9.08 o 
   2  11   4      167.41      155.52     11.71 o 
   3  11   4      155.57      155.68     16.28 o 
   4  11   4        0.34        6.81     10.18 o 
   5  11   4       61.93       65.14     13.35 o 
   6  11   4       93.22       91.28     15.58 o 
   7  11   4        1.41       -0.38     11.49 o 
   8  11   4       14.67       28.00     14.32 o 
   9  11   4       53.37       54.72     17.01 o 
  10  11   4        9.74        5.62     15.08 o 
  11  11   4        4.59      -13.64     14.49 o 
 -12  12   4        0.40       22.48     16.04 o 
 -11  12   4       94.92      109.57     19.28 o 
 -10  12   4       31.50       46.39     13.40 o 
  -9  12   4       57.35       62.91     14.60 o 
  -8  12   4       26.14       30.19      9.29 o 
  -7  12   4       10.70        4.92      6.82 o 
  -6  12   4      244.15      211.98     11.51 o 
  -5  12   4        0.99        4.80      5.32 o 
  -4  12   4       30.29       22.78      5.94 o 
  -3  12   4       12.07       16.32      5.00 o 
  -2  12   4        0.12       -2.18      4.94 o 
  -1  12   4       21.66       31.35      6.50 o 
   0  12   4        2.62        1.62      6.90 o 
   1  12   4       22.15        2.30     12.06 o 
   2  12   4       15.01       15.78     10.60 o 
   3  12   4       43.47       56.98     11.68 o 
   4  12   4       76.05       90.77     14.00 o 
   5  12   4      102.43       90.32     16.16 o 
   6  12   4       32.93       26.32     12.80 o 
   7  12   4      146.41      159.79     19.35 o 
   8  12   4       56.04       45.59     15.31 o 
   9  12   4       49.95       42.63     16.72 o 
  10  12   4       59.90       80.85     18.86 o 
 -12  13   4       78.77      116.19     24.44 o 
 -11  13   4        1.69       10.72     18.77 o 
 -10  13   4        0.05       19.80     28.26 o 
  -9  13   4       27.46       44.05     13.65 o 
  -8  13   4        3.39        7.73      7.83 o 
  -7  13   4        4.95       -3.88      6.37 o 
  -6  13   4       69.16       73.81      8.40 o 
  -5  13   4        7.81        7.05      5.71 o 
  -4  13   4       43.20       21.98      7.43 o 
  -3  13   4        5.39        3.12      4.57 o 
  -2  13   4      285.89      271.23     12.72 o 
  -1  13   4        3.47        1.46      5.27 o 
   0  13   4       46.20       45.75      8.20 o 
   1  13   4      573.51      592.92     22.02 o 
   2  13   4        1.86       -3.97      8.50 o 
   3  13   4       63.75       53.25     12.74 o 
   4  13   4       68.52       45.40     15.86 o 
   5  13   4      499.12      524.58     25.96 o 
   6  13   4      158.80      171.69     19.39 o 
   7  13   4        0.80       -7.02     12.26 o 
   8  13   4       10.73       16.21     15.04 o 
   9  13   4       42.67       38.38     26.13 o 
  10  13   4      103.78      101.81     23.96 o 
 -12  14   4        1.61       32.57     18.52 o 
 -11  14   4       18.52       31.52     17.69 o 
 -10  14   4       83.32      111.80     19.14 o 
  -9  14   4      114.38      109.07     18.24 o 
  -8  14   4       84.01       85.43     15.12 o 
  -7  14   4        4.74       16.49      6.79 o 
  -6  14   4      133.61      131.77     11.24 o 
  -5  14   4      234.47      199.18     16.61 o 
  -4  14   4       56.70       56.29      8.08 o 
  -3  14   4      172.07      152.59     10.55 o 
  -2  14   4        8.83        9.02      4.40 o 
  -1  14   4        6.86       -4.00      4.87 o 
   0  14   4       24.05       23.39      7.87 o 
   1  14   4      298.72      298.47     15.33 o 
   2  14   4      177.06      167.01     23.00 o 
   3  14   4      153.37      155.92     15.63 o 
   4  14   4      376.62      167.40     26.46 o 
   5  14   4       54.31       58.73     17.29 o 
   6  14   4       55.04       69.37     18.29 o 
   7  14   4       12.90       32.20     25.09 o 
   8  14   4       19.45        3.83     15.97 o 
   9  14   4        3.09       -0.69     17.42 o 
 -11  15   4        9.10       29.37     16.86 o 
 -10  15   4       21.20       45.30     15.63 o 
  -9  15   4        3.06        8.86     15.20 o 
  -8  15   4       22.48       18.98     10.65 o 
  -7  15   4       41.85       54.63      8.54 o 
  -6  15   4       33.42       34.93      7.81 o 
  -5  15   4      121.28      115.25     10.56 o 
  -4  15   4       18.57       25.38      6.97 o 
  -3  15   4        9.62        2.12      6.02 o 
  -2  15   4      151.11      124.17     10.10 o 
  -1  15   4      284.63      253.70     13.72 o 
   0  15   4       85.26       97.34     10.79 o 
   1  15   4        5.53        4.18      8.73 o 
   2  15   4      279.21      286.96     18.53 o 
   3  15   4        4.84       14.23      8.76 o 
   4  15   4        1.00       16.52     19.30 o 
   5  15   4      114.68      123.93     20.45 o 
   6  15   4        1.58      -11.26     19.62 o 
   7  15   4       23.93        3.16     22.09 o 
   8  15   4       66.91       15.70     21.78 o 
   9  15   4       14.25       -1.27     22.20 o 
 -11  16   4       45.07       63.58     17.45 o 
 -10  16   4       30.47       32.09     17.02 o 
  -9  16   4       13.04       28.78     10.52 o 
  -8  16   4        7.10       18.21     22.48 o 
  -7  16   4        0.56       13.30     11.84 o 
  -6  16   4        4.50        7.11      8.31 o 
  -5  16   4       19.87       20.84     11.59 o 
  -4  16   4      100.68      108.91     10.82 o 
  -3  16   4        4.27        0.96      6.19 o 
  -2  16   4        1.53        2.04      6.52 o 
  -1  16   4       34.82       41.82      9.03 o 
   0  16   4       10.09       12.33      6.91 o 
   1  16   4       42.13       34.73     14.55 o 
   2  16   4       22.05       19.73      7.97 o 
   3  16   4       11.86       20.38      9.04 o 
   4  16   4        2.48       -1.36      9.64 o 
   5  16   4       74.43       22.31     20.99 o 
   6  16   4       16.99      -11.20     18.79 o 
   7  16   4        6.59       -8.93     21.87 o 
   8  16   4      144.35      170.86     36.79 o 
 -10  17   4       31.48       60.21     14.51 o 
  -9  17   4        6.38       26.07     28.39 o 
  -8  17   4       56.57       41.49     11.35 o 
  -7  17   4       58.65       61.51      9.41 o 
  -6  17   4      127.24      145.67     12.19 o 
  -5  17   4        0.41       12.14      9.02 o 
  -4  17   4      119.86      119.64     11.55 o 
  -3  17   4        3.83        6.20      6.51 o 
  -2  17   4       11.13        1.13      7.03 o 
  -1  17   4       17.42       11.50      7.88 o 
   0  17   4        0.40        4.86      7.03 o 
   1  17   4        0.29        5.83      6.97 o 
   2  17   4       79.00       92.65     31.14 o 
   3  17   4       30.13       25.58     10.47 o 
   4  17   4        0.00      -16.86      8.43 o 
   5  17   4       87.91       63.99     26.65 o 
   6  17   4       29.48       -9.21      9.38 o 
   7  17   4        1.61        7.47     20.92 o 
   8  17   4       19.64       16.01     22.14 o 
  -9  18   4        3.45       39.27     22.89 o 
  -8  18   4       19.92       31.68     15.51 o 
  -7  18   4      103.19      108.38     11.32 o 
  -6  18   4        2.22        9.59      8.90 o 
  -5  18   4        4.13       11.81      8.53 o 
  -4  18   4      122.92      144.30     12.63 o 
  -3  18   4        7.04       -5.03     11.59 o 
  -2  18   4        1.33        3.30     11.77 o 
  -1  18   4       12.09       13.31      8.65 o 
   0  18   4        0.01       -6.12     11.89 o 
   1  18   4       46.18       33.94     18.78 o 
   2  18   4       27.94       33.81     22.30 o 
   3  18   4       16.63       17.25     11.30 o 
   4  18   4       26.62       15.78     10.67 o 
   5  18   4       69.85       54.21     14.52 o 
   6  18   4        1.48      -32.77     17.85 o 
   7  18   4       18.94      -13.88      9.00 o 
  -8  19   4       35.56       48.85     22.33 o 
  -7  19   4       37.52       57.17     21.83 o 
  -6  19   4        4.10       20.39     13.16 o 
  -5  19   4       58.65       98.22     11.68 o 
  -4  19   4       17.66       25.40     10.31 o 
  -3  19   4       66.07       70.80     10.49 o 
  -2  19   4       38.19       45.90     14.31 o 
  -1  19   4       97.80       75.71     15.61 o 
   0  19   4       18.40       16.13     12.93 o 
   1  19   4        3.01        9.99     12.03 o 
   2  19   4       25.54       15.58     34.09 o 
   3  19   4        3.54       20.25     14.92 o 
   4  19   4       76.99       46.21     30.47 o 
   5  19   4       79.17       71.40     22.34 o 
   6  19   4        1.31       10.47     26.62 o 
  -7  20   4      563.65      734.56     58.67 o 
  -6  20   4       44.68       81.84     16.86 o 
  -5  20   4       19.24       16.97     10.85 o 
  -4  20   4       16.09        7.33     10.62 o 
  -3  20   4       44.87       51.05     14.80 o 
  -2  20   4       15.39        0.37     12.43 o 
  -1  20   4      233.76      253.74     24.93 o 
   0  20   4       58.74       49.85     15.65 o 
   1  20   4      148.14      186.42     21.66 o 
   2  20   4       26.19       13.90     24.57 o 
   3  20   4       46.40       59.15     26.03 o 
   4  20   4       34.34       15.47     10.87 o 
   5  20   4        0.32      -12.27     19.72 o 
  -6  21   4      374.33      468.69     41.41 o 
  -5  21   4        8.58       13.88     15.48 o 
  -4  21   4       21.70       18.01     13.59 o 
  -3  21   4      298.75      380.14     63.88 o 
  -2  21   4       12.74       17.01     15.25 o 
  -1  21   4       63.21       33.55     14.61 o 
   0  21   4      192.83      247.60     29.59 o 
   1  21   4       63.78       89.79     17.21 o 
   2  21   4        9.70        1.89     13.16 o 
   3  21   4       12.25       21.17     14.47 o 
   4  21   4        2.81       -5.31     10.56 o 
  -4  22   4        2.74        9.18     13.49 o 
  -3  22   4       45.23       40.03     14.65 o 
  -2  22   4       23.12       -3.73     12.52 o 
  -1  22   4       81.11       83.17     22.59 o 
   0  22   4       57.05       22.96     16.86 o 
   1  22   4        4.49        0.80     11.93 o 
   2  22   4       62.08       61.42     16.86 o 
 -14   1   5       16.15       54.40     22.13 o 
 -13   1   5        0.52       19.56     17.89 o 
 -12   1   5       54.18       63.94     19.41 o 
 -11   1   5       88.75      103.31     19.21 o 
 -10   1   5        1.39       11.32     11.58 o 
  -9   1   5       16.49       30.64     14.39 o 
  -8   1   5       24.48       24.12     10.94 o 
  -7   1   5       80.42       71.54     11.83 o 
  -6   1   5       30.37       24.36      7.81 o 
  -5   1   5      256.99      256.51     12.10 o 
  -4   1   5      174.65      186.03      9.10 o 
  -3   1   5       77.28      112.52      8.03 o 
  -2   1   5      192.08      230.57      9.22 o 
  -1   1   5      511.56      565.66     11.43 o 
   0   1   5       35.88       53.17      4.50 o 
   1   1   5       14.17       12.24      2.91 o 
   2   1   5        2.65        9.29      5.64 o 
   3   1   5        8.64       -4.87      6.02 o 
   4   1   5       14.99       21.11      9.43 o 
   5   1   5       24.28       26.32     10.20 o 
   6   1   5      225.98      259.87     27.26 o 
   7   1   5       83.51      102.97     26.77 o 
   8   1   5        1.21      -11.07     15.53 o 
   9   1   5       16.55        9.26     15.86 o 
  10   1   5       60.42        4.14     22.98 o 
  11   1   5       89.49       67.35     24.84 o 
  12   1   5       34.84      -42.09     26.34 o 
 -14   2   5       14.85       31.98     29.64 o 
 -13   2   5       75.33       82.68     21.44 o 
 -12   2   5        0.01       12.33     15.12 o 
 -11   2   5        0.65        8.51     14.76 o 
 -10   2   5      273.07      253.41     36.75 o 
  -9   2   5       50.16       44.90     12.76 o 
  -8   2   5        8.13       26.34     10.59 o 
  -7   2   5       56.87       41.46      9.86 o 
  -6   2   5       14.94       13.15      7.29 o 
  -5   2   5        6.02        6.93      4.30 o 
  -4   2   5      126.26      143.88      9.22 o 
  -3   2   5      133.99      168.41      8.00 o 
  -2   2   5      316.20      295.30     11.90 o 
  -1   2   5       58.12       66.57      6.01 o 
   0   2   5       64.53       74.41      5.07 o 
   1   2   5      117.39      113.30      5.45 o 
   2   2   5       22.72       51.25      9.15 o 
   3   2   5      102.46      107.07      9.26 o 
   4   2   5        1.65        0.00      4.96 o 
   5   2   5      305.25      353.33     20.90 o 
   6   2   5       37.61       46.00     11.81 o 
   7   2   5       17.40       29.20     10.89 o 
   8   2   5        1.27        7.57     16.46 o 
   9   2   5       84.99       59.76     22.30 o 
  10   2   5       89.18      106.35     26.68 o 
  11   2   5        0.76       -0.01     31.44 o 
 -14   3   5        3.49       23.43     28.35 o 
 -13   3   5      299.29      299.49     47.49 o 
 -12   3   5        9.67       37.26     15.72 o 
 -11   3   5        0.20       -0.77     12.94 o 
 -10   3   5       51.88       62.57     15.75 o 
  -9   3   5      111.94       96.36     30.35 o 
  -8   3   5       20.26       14.29      9.73 o 
  -7   3   5      487.85      425.59     21.68 o 
  -6   3   5      332.99      319.96     20.13 o 
  -5   3   5      282.56      305.25     12.77 o 
  -4   3   5      227.17      218.42      9.88 o 
  -3   3   5      330.89      323.20      9.98 o 
  -2   3   5       67.31       70.14      7.32 o 
  -1   3   5      258.58      274.92     11.87 o 
   0   3   5      152.86      146.01      6.30 o 
   1   3   5       15.14       20.56      4.38 o 
   2   3   5      242.10      243.23     21.75 o 
   3   3   5       93.25       92.76     12.10 o 
   4   3   5      197.74      217.37     16.75 o 
   5   3   5       24.76       25.43     11.67 o 
   6   3   5       57.95       52.96     11.99 o 
   7   3   5       22.38       54.22     14.46 o 
   8   3   5        1.86        7.91     11.47 o 
   9   3   5        7.46        2.97     18.41 o 
  10   3   5        1.70       10.75     20.96 o 
  11   3   5        1.37      -26.38     19.10 o 
 -14   4   5       56.39      117.36     34.86 o 
 -13   4   5       31.33       46.03     27.46 o 
 -12   4   5       25.59       62.21     23.71 o 
 -11   4   5      129.17      115.23     19.27 o 
 -10   4   5      270.80      250.63     24.01 o 
  -9   4   5      227.21      203.47     22.09 o 
  -8   4   5      116.18      116.33     16.51 o 
  -7   4   5      410.67      381.99     20.69 o 
  -6   4   5      899.28      785.44     31.12 o 
  -5   4   5        1.78        2.48      4.58 o 
  -4   4   5       75.90       85.11      6.40 o 
  -3   4   5      882.24      855.67     15.75 o 
  -2   4   5      684.78      653.53     17.41 o 
  -1   4   5       39.22       48.61      7.19 o 
   0   4   5        0.01       -0.34      3.85 o 
   1   4   5       53.65       42.21      6.79 o 
   2   4   5       18.99       25.65      9.37 o 
   3   4   5      163.86      178.40     15.26 o 
   4   4   5      223.77      240.37     18.07 o 
   5   4   5        0.34        3.99      9.89 o 
   6   4   5       53.42       61.10     18.42 o 
   7   4   5        6.92       -0.13     10.70 o 
   8   4   5       79.85       98.17     15.59 o 
   9   4   5        6.07      -16.52     16.48 o 
  10   4   5        0.69      -14.70     20.54 o 
  11   4   5       12.67       37.72     24.39 o 
 -14   5   5        0.56       -0.74     27.25 o 
 -13   5   5        0.01       36.65     24.54 o 
 -12   5   5        1.21       21.24     21.58 o 
 -11   5   5      201.03      206.11     35.19 o 
 -10   5   5       15.00       18.08     17.63 o 
  -9   5   5       30.53       41.12     12.57 o 
  -8   5   5      789.15      695.72     28.32 o 
  -7   5   5       14.06        2.24      8.02 o 
  -6   5   5        0.27        0.31      4.45 o 
  -5   5   5        8.55        6.58      3.84 o 
  -4   5   5      960.43      855.69     16.17 o 
  -3   5   5       48.35       50.71      5.39 o 
  -2   5   5       62.21       51.67     13.80 o 
  -1   5   5      278.74      241.31     15.26 o 
   0   5   5       17.09       25.28      8.12 o 
   1   5   5        9.99        3.46      5.71 o 
   2   5   5      164.35      188.24     15.62 o 
   3   5   5       53.21       64.54     11.91 o 
   4   5   5       23.77        6.86     10.67 o 
   5   5   5        0.42       -3.98     12.36 o 
   6   5   5      116.98      146.14     16.91 o 
   7   5   5       55.87       39.83     13.27 o 
   8   5   5        3.12        4.74     11.11 o 
   9   5   5        0.14       -0.94     11.69 o 
  10   5   5       13.67      -34.75     18.57 o 
  11   5   5        0.45       -5.87     20.05 o 
 -14   6   5       53.73      116.76     36.51 o 
 -13   6   5       35.77      111.59     32.98 o 
 -12   6   5        0.83        0.38     18.29 o 
 -11   6   5       72.48       85.23     24.96 o 
 -10   6   5      155.51      183.97     32.38 o 
  -9   6   5      139.03      143.36     27.08 o 
  -8   6   5      517.09      461.52     36.43 o 
  -7   6   5      869.02      817.85     44.95 o 
  -6   6   5     5512.28     5279.81     69.90 o 
  -5   6   5      131.01      133.65      9.03 o 
  -4   6   5       15.01       10.52      3.62 o 
  -3   6   5      530.71      503.10     18.49 o 
  -2   6   5       10.69       25.33      6.30 o 
  -1   6   5      274.91      256.81     12.13 o 
   0   6   5      411.05      449.41     15.99 o 
   1   6   5     1148.41     1149.35     25.07 o 
   2   6   5        2.29        6.31      8.98 o 
   3   6   5      109.64      127.81     14.50 o 
   4   6   5        3.78        4.25     10.77 o 
   5   6   5       10.75       15.56     20.80 o 
   6   6   5       52.91       61.16     13.39 o 
   7   6   5       48.82       58.72     14.42 o 
   8   6   5      101.05       67.38     15.40 o 
   9   6   5       16.34        5.77     12.80 o 
  10   6   5        1.02       -5.28     14.04 o 
  11   6   5        1.30      -31.48     32.02 o 
 -14   7   5       43.30       43.73     13.88 o 
 -13   7   5      174.09      181.83     44.33 o 
 -12   7   5       60.39       57.11     16.26 o 
 -11   7   5       66.00       87.68     17.36 o 
 -10   7   5        7.20       22.68     10.75 o 
  -9   7   5      175.84      168.24     20.43 o 
  -8   7   5      230.08      213.17     48.26 o 
  -7   7   5     1845.06     1681.59     48.58 o 
  -6   7   5      785.42      720.79     24.36 o 
  -5   7   5     1417.77     1287.76     69.10 o 
  -4   7   5      129.23      116.22      8.56 o 
  -3   7   5      341.77      292.62     10.39 o 
  -2   7   5      972.42      972.35     20.06 o 
  -1   7   5     1028.31     1078.01     23.65 o 
   0   7   5      211.43      251.41     13.54 o 
   1   7   5      221.02      234.24     13.50 o 
   2   7   5        1.04       15.82      9.68 o 
   3   7   5        3.25       11.51     10.46 o 
   4   7   5       15.51       24.44     11.43 o 
   5   7   5        3.45       19.43     10.90 o 
   6   7   5       46.90       38.89     12.91 o 
   7   7   5        9.46       16.11     12.39 o 
   8   7   5       90.70       75.31     16.24 o 
   9   7   5      113.19      122.66     19.12 o 
  10   7   5       32.13       38.59     16.67 o 
  11   7   5       54.43       53.37     24.99 o 
 -13   8   5       39.05       68.82     32.98 o 
 -12   8   5      109.55      160.62     28.58 o 
 -11   8   5        0.95       19.04     12.17 o 
 -10   8   5        6.37       10.10     18.65 o 
  -9   8   5       63.77       78.00     15.73 o 
  -8   8   5        5.34        8.68      8.64 o 
  -7   8   5      238.78      216.73     16.62 o 
  -6   8   5      162.19      169.55     18.59 o 
  -5   8   5     1106.74      966.64     42.47 o 
  -4   8   5      165.74      191.37     14.99 o 
  -3   8   5      145.44      139.19     11.47 o 
  -2   8   5      445.91      420.65     13.28 o 
  -1   8   5        0.83        9.11      5.69 o 
   0   8   5      798.39      834.47     21.85 o 
   1   8   5       48.35       69.47     10.83 o 
   2   8   5       22.93       22.52     10.45 o 
   3   8   5      333.13      315.43     13.88 o 
   4   8   5       48.65       51.65     14.59 o 
   5   8   5       43.98       33.44     12.16 o 
   6   8   5       69.33       81.51     14.89 o 
   7   8   5      119.11      110.52     16.87 o 
   8   8   5        3.18        3.37     12.57 o 
   9   8   5       11.23       15.21     14.52 o 
  10   8   5       52.36       48.10     17.39 o 
  11   8   5        0.61      -16.32     14.77 o 
 -13   9   5      104.98      134.69     48.95 o 
 -12   9   5        2.83       14.18     12.56 o 
 -11   9   5       26.80       43.65     29.57 o 
 -10   9   5       37.09       30.33     11.67 o 
  -9   9   5       29.58       26.86     11.58 o 
  -8   9   5       27.02       31.65      8.75 o 
  -7   9   5      681.09      628.84     29.68 o 
  -6   9   5        4.99        5.57      4.85 o 
  -5   9   5        5.65        9.93      6.75 o 
  -4   9   5      595.59      548.28     19.39 o 
  -3   9   5      712.25      655.76     20.33 o 
  -2   9   5       70.42       58.56      9.94 o 
  -1   9   5       87.60       84.45     12.71 o 
   0   9   5     1209.48     1198.22     26.68 o 
   1   9   5      389.31      402.16     17.03 o 
   2   9   5        3.71        3.80      9.67 o 
   3   9   5      568.57      574.77     17.14 o 
   4   9   5      152.61      162.75     16.92 o 
   5   9   5       77.27       69.23     15.12 o 
   6   9   5      106.51      119.69     16.74 o 
   7   9   5        1.91        3.26     12.35 o 
   8   9   5        4.49      -21.41     12.18 o 
   9   9   5       93.43      116.59     19.29 o 
  10   9   5       38.41       46.70     17.28 o 
 -13  10   5        0.06       12.21     14.60 o 
 -12  10   5       22.33       28.48     17.40 o 
 -11  10   5       64.34       88.01     23.51 o 
 -10  10   5        0.03        8.99     15.08 o 
  -9  10   5       15.24        9.43     12.42 o 
  -8  10   5      167.94      160.24     16.03 o 
  -7  10   5      137.09      109.37     13.29 o 
  -6  10   5        0.38        1.48      5.82 o 
  -5  10   5        1.34        2.41      5.98 o 
  -4  10   5      378.94      347.62     15.97 o 
  -3  10   5       91.92       75.76      9.43 o 
  -2  10   5       21.25       26.83      7.44 o 
  -1  10   5      563.31      486.12     21.04 o 
   0  10   5      201.83      176.67     16.15 o 
   1  10   5       37.23       37.31     10.83 o 
   2  10   5      133.51      107.31      8.87 o 
   3  10   5      678.40      628.73     18.32 o 
   4  10   5      173.48      181.90     17.72 o 
   5  10   5       68.31       66.06     19.11 o 
   6  10   5      276.42      277.54     22.57 o 
   7  10   5      140.21      149.77     24.69 o 
   8  10   5        0.23      -22.28     11.94 o 
   9  10   5      142.23      145.05     21.48 o 
  10  10   5       44.85       31.34     18.04 o 
 -13  11   5        1.98       33.58     14.23 o 
 -12  11   5       28.10       36.52     13.67 o 
 -11  11   5        1.73       14.86     15.24 o 
 -10  11   5        0.10       12.43     34.64 o 
  -9  11   5       18.41       30.10     23.01 o 
  -8  11   5       43.25       45.09     12.97 o 
  -7  11   5       83.19       90.74     12.81 o 
  -6  11   5        0.79       -0.62      7.40 o 
  -5  11   5      145.56      129.37     20.95 o 
  -4  11   5        0.18       10.71      7.99 o 
  -3  11   5        0.01       -5.16      5.33 o 
  -2  11   5        0.60        6.77      6.54 o 
  -1  11   5      152.21      176.17     13.93 o 
   0  11   5        1.71        3.11      7.01 o 
   1  11   5      273.92      236.27     17.60 o 
   2  11   5       57.59       64.23     15.91 o 
   3  11   5       24.74       54.04      8.89 o 
   4  11   5      107.02      103.61     10.92 o 
   5  11   5      254.89      263.19     21.49 o 
   6  11   5       31.33       28.77     13.25 o 
   7  11   5      217.98      211.62     22.08 o 
   8  11   5       66.30       42.08     16.35 o 
   9  11   5        6.73       13.34     15.81 o 
  10  11   5       27.14       30.43     17.58 o 
 -12  12   5        2.93       30.68     40.00 o 
 -11  12   5       65.98       86.82     15.78 o 
 -10  12   5        0.26       12.77     11.06 o 
  -9  12   5        4.55       20.89     22.93 o 
  -8  12   5       60.74       52.18     11.11 o 
  -7  12   5       20.30       18.12     11.00 o 
  -6  12   5       37.44       40.70      9.66 o 
  -5  12   5      215.12      190.07     20.62 o 
  -4  12   5       71.40       73.46     10.34 o 
  -3  12   5       19.10        3.36      8.91 o 
  -2  12   5       25.07       17.32      7.23 o 
  -1  12   5      184.33      175.10     14.17 o 
   0  12   5        8.46        2.58      9.55 o 
   1  12   5       62.01       50.75      9.72 o 
   2  12   5       58.35       50.44      9.91 o 
   3  12   5       42.95       38.85     14.88 o 
   4  12   5      559.28      599.43     23.60 o 
   5  12   5      124.10      131.10     17.00 o 
   6  12   5      530.83      542.31     27.93 o 
   7  12   5        7.00        0.68     13.08 o 
   8  12   5       44.12       28.07     16.02 o 
   9  12   5      172.29      176.19     24.40 o 
 -12  13   5        3.72       56.94     28.07 o 
 -11  13   5       50.78       72.21     32.14 o 
 -10  13   5       36.45       43.54     26.77 o 
  -9  13   5        0.48       10.68      8.13 o 
  -8  13   5       11.45        5.55      7.38 o 
  -7  13   5      317.60      300.87     29.65 o 
  -6  13   5       35.77       49.86     10.11 o 
  -5  13   5        0.02        4.63      6.67 o 
  -4  13   5      634.74      496.58     19.94 o 
  -3  13   5      102.67      106.77     12.02 o 
  -2  13   5        2.43        7.05      6.97 o 
  -1  13   5      409.45      362.53     17.95 o 
   0  13   5      247.18      229.51     11.98 o 
   1  13   5      521.82      447.64     20.66 o 
   2  13   5     1053.61     1074.36     28.12 o 
   3  13   5     1310.94     1275.59     36.24 o 
   4  13   5      148.60      148.23     18.24 o 
   5  13   5       30.93       -1.51     15.73 o 
   6  13   5      111.28      151.36     46.06 o 
   7  13   5      103.52      128.25     24.07 o 
   8  13   5      191.50      221.73     24.21 o 
   9  13   5      131.57      127.56     21.49 o 
 -11  14   5        0.41       15.15     14.82 o 
 -10  14   5      216.10      247.64     25.27 o 
  -9  14   5       77.64       59.98     12.48 o 
  -8  14   5       13.17       29.31     15.10 o 
  -7  14   5       32.79       40.74     10.34 o 
  -6  14   5       39.96       50.07     10.55 o 
  -5  14   5      211.35      238.50     20.79 o 
  -4  14   5       17.55       15.56      7.06 o 
  -3  14   5      270.16      270.76     17.82 o 
  -2  14   5     2116.76     1881.77     39.33 o 
  -1  14   5       66.87       59.26      7.42 o 
   0  14   5      218.39      197.29     12.47 o 
   1  14   5      329.25      294.77     21.05 o 
   2  14   5       53.97       35.16     12.12 o 
   3  14   5      276.13      301.84     21.08 o 
   4  14   5     1154.62     1249.91     38.17 o 
   5  14   5      248.93      242.18     18.34 o 
   6  14   5        3.23        6.44     19.30 o 
   7  14   5        4.07        4.77     16.29 o 
   8  14   5       30.35       38.29     20.45 o 
 -11  15   5       31.99       35.62     20.61 o 
 -10  15   5       96.15      132.79     59.10 o 
  -9  15   5        4.62       26.12     17.92 o 
  -8  15   5      290.89      313.00     23.96 o 
  -7  15   5      106.81      114.99     23.00 o 
  -6  15   5        0.04       10.71     11.38 o 
  -5  15   5      113.99      117.72     14.38 o 
  -4  15   5      779.83      636.66     37.36 o 
  -3  15   5        1.32       -0.49      8.09 o 
  -2  15   5      355.18      317.77     18.57 o 
  -1  15   5        5.23        0.04      5.57 o 
   0  15   5      216.58      227.56     13.69 o 
   1  15   5        1.96       -4.06      6.82 o 
   2  15   5      146.39      143.15     14.31 o 
   3  15   5      952.43      958.95     51.47 o 
   4  15   5        0.29        3.37     10.27 o 
   5  15   5      366.69      416.04     23.81 o 
   6  15   5      131.29      162.80     25.82 o 
   7  15   5        4.02        4.70     22.39 o 
   8  15   5       86.17        5.57     23.55 o 
 -10  16   5       37.71      106.72     20.01 o 
  -9  16   5      100.54      133.18     19.33 o 
  -8  16   5       10.67       15.12     15.16 o 
  -7  16   5        9.27       23.58     10.89 o 
  -6  16   5       21.21       20.40      9.15 o 
  -5  16   5      136.46      149.65     23.68 o 
  -4  16   5      117.38       95.77     13.27 o 
  -3  16   5      150.21      156.74     17.70 o 
  -2  16   5        1.87        5.61      5.80 o 
  -1  16   5       99.27       90.10      9.43 o 
   0  16   5       58.53       50.55     10.23 o 
   1  16   5        1.88      -12.96      6.97 o 
   2  16   5      120.07       94.43     17.07 o 
   3  16   5       42.00       24.11     11.00 o 
   4  16   5      392.77      402.12     23.07 o 
   5  16   5       36.54       22.55     13.25 o 
   6  16   5        1.44       12.47     13.59 o 
   7  16   5        2.57      -17.89     21.25 o 
  -9  17   5       23.95       68.76     21.09 o 
  -8  17   5       36.54       76.67     13.67 o 
  -7  17   5      235.62      259.64     21.60 o 
  -6  17   5       10.98       18.05      8.26 o 
  -5  17   5        0.97        6.87     10.16 o 
  -4  17   5       80.57      102.15     14.15 o 
  -3  17   5        9.13       -2.00      7.29 o 
  -2  17   5       17.92       13.18      7.15 o 
  -1  17   5       22.42       36.04      8.50 o 
   0  17   5       35.99       29.42      8.92 o 
   1  17   5        9.94        4.85      7.57 o 
   2  17   5       15.22        9.66      8.09 o 
   3  17   5        0.49       -9.16     11.61 o 
   4  17   5        4.15       -5.58     16.78 o 
   5  17   5       20.10        9.87     24.21 o 
   6  17   5        1.05        5.20     29.50 o 
   7  17   5        7.38       47.54     37.39 o 
  -9  18   5      100.57      135.07     30.55 o 
  -8  18   5       50.12      112.94     43.27 o 
  -7  18   5       91.24      107.68     15.96 o 
  -6  18   5       11.61       37.72     17.80 o 
  -5  18   5        3.52        7.78     14.70 o 
  -4  18   5      239.66      218.30     19.94 o 
  -3  18   5       22.09       28.38     10.62 o 
  -2  18   5        5.46        3.68      7.56 o 
  -1  18   5        0.25        3.96      7.23 o 
   0  18   5        4.57       15.23      8.58 o 
   1  18   5        0.14        5.31     10.33 o 
   2  18   5       41.48       24.91     12.84 o 
   3  18   5        0.96        0.83     12.63 o 
   4  18   5       28.76       37.10     15.13 o 
   5  18   5       20.82       28.70     16.67 o 
   6  18   5        1.10        8.07     34.13 o 
  -8  19   5       91.79      131.96     27.06 o 
  -7  19   5       14.64       22.55     12.96 o 
  -6  19   5      307.65      362.61     49.18 o 
  -5  19   5        2.67       29.81     12.67 o 
  -4  19   5       35.95       51.48     12.90 o 
  -3  19   5       47.98       67.87     10.89 o 
  -2  19   5        0.64        1.37     10.23 o 
  -1  19   5        5.19        6.01      8.29 o 
   0  19   5       18.13        9.77     12.32 o 
   1  19   5       18.45       20.23     12.58 o 
   2  19   5       23.15       21.00     12.75 o 
   3  19   5       79.01       68.23     15.60 o 
   4  19   5       11.76       -7.16     28.07 o 
   5  19   5        6.28       11.79     23.04 o 
  -6  20   5       51.54      122.21     31.30 o 
  -5  20   5        3.67        3.78     12.93 o 
  -4  20   5       84.76      167.79     20.73 o 
  -3  20   5      143.66      168.69     15.98 o 
  -2  20   5       81.43       79.77     14.36 o 
  -1  20   5        6.20       11.42     12.45 o 
   0  20   5      108.24      145.63     17.78 o 
   1  20   5        0.66       -7.49     12.74 o 
   2  20   5       51.27       42.55     14.68 o 
   3  20   5        2.58       21.68     13.49 o 
   4  20   5       13.66        5.51     13.39 o 
  -5  21   5      372.36      384.96     47.44 o 
  -4  21   5      102.42       86.06     27.11 o 
  -3  21   5        0.18      -31.70     15.85 o 
  -2  21   5        6.10        5.47     18.68 o 
  -1  21   5        0.17        0.98     12.42 o 
   0  21   5      102.83      127.92     17.69 o 
   1  21   5       87.23       98.63     16.76 o 
   2  21   5       40.04       47.50     14.84 o 
 -14   0   6      106.48      214.01     41.37 o 
 -13   0   6      174.92      221.53     39.12 o 
 -12   0   6       63.26       18.61     21.64 o 
 -11   0   6       79.37       78.75     24.93 o 
 -10   0   6        0.01       16.00     17.45 o 
  -9   0   6      760.41      634.92     41.62 o 
  -8   0   6      506.62      418.14     32.14 o 
  -7   0   6      131.97      131.98     21.98 o 
  -6   0   6      892.12      834.72     41.92 o 
  -5   0   6      501.92      451.81     22.75 o 
  -4   0   6        6.00       22.83      7.45 o 
  -3   0   6      855.68      903.70     24.84 o 
  -2   0   6     1028.39     1041.14     25.23 o 
  -1   0   6     2849.48     2757.64     45.91 o 
   0   0   6      224.93      255.05     16.08 o 
   1   0   6      552.09      519.94     16.35 o 
   2   0   6      241.34      250.60     19.10 o 
   3   0   6      324.10      366.89     22.43 o 
   4   0   6      789.38      684.17     51.70 o 
   5   0   6     3100.97     3179.19    117.41 o 
   6   0   6       66.45       71.31     27.97 o 
   7   0   6       43.54       23.67     25.70 o 
   8   0   6      318.03      354.40     50.68 o 
   9   0   6      136.85       22.10     17.01 o 
  10   0   6       24.89      -11.31     27.73 o 
  11   0   6       66.16       56.03     34.38 o 
 -14   1   6       12.83       48.28     28.22 o 
 -13   1   6       30.53       55.60     20.44 o 
 -12   1   6       96.46      115.11     20.74 o 
 -11   1   6        9.75       10.70     12.85 o 
 -10   1   6      296.71      256.88     23.96 o 
  -9   1   6       48.05       57.64     20.61 o 
  -8   1   6        7.68       22.10      8.97 o 
  -7   1   6       15.57        7.82      7.86 o 
  -6   1   6      326.40      321.07     16.33 o 
  -5   1   6      109.75      101.29      9.85 o 
  -4   1   6       11.61        7.07      6.29 o 
  -3   1   6     1351.15     1312.06     19.71 o 
  -2   1   6       63.62       79.26      7.41 o 
  -1   1   6      551.77      589.34     12.83 o 
   0   1   6      527.05      558.51     12.13 o 
   1   1   6      393.80      394.36     11.70 o 
   2   1   6       19.98       26.81      7.18 o 
   3   1   6     1673.00     1693.82     39.29 o 
   4   1   6     1806.00     1739.22     40.58 o 
   5   1   6      146.10      126.60     22.00 o 
   6   1   6       20.20        9.12     15.70 o 
   7   1   6      163.64      126.75     24.54 o 
   8   1   6       75.34       49.79     23.48 o 
   9   1   6        5.39        1.03     20.32 o 
  10   1   6      326.55      346.60     38.06 o 
  11   1   6       15.94       24.28     28.79 o 
 -14   2   6       35.46       42.63     29.18 o 
 -13   2   6       17.18       42.08     27.23 o 
 -12   2   6       16.12       27.42     15.01 o 
 -11   2   6       62.19      114.11     18.59 o 
 -10   2   6       99.93      110.63     17.04 o 
  -9   2   6        0.95       15.70      9.84 o 
  -8   2   6       95.80       87.00     13.37 o 
  -7   2   6       42.25       55.24     10.86 o 
  -6   2   6       57.54       58.51      9.39 o 
  -5   2   6      217.46      220.60     11.09 o 
  -4   2   6      188.22      198.55     10.53 o 
  -3   2   6       16.02       11.32      4.18 o 
  -2   2   6       19.06       21.64      5.29 o 
  -1   2   6       72.98       79.50      6.08 o 
   0   2   6      416.09      423.38     10.95 o 
   1   2   6        0.49        3.41      5.52 o 
   2   2   6      469.76      487.86     21.19 o 
   3   2   6      268.33      311.31     22.54 o 
   4   2   6      198.31      211.51     22.04 o 
   5   2   6       32.83       31.62     17.36 o 
   6   2   6      419.85      445.61     46.62 o 
   7   2   6       41.59       43.91     20.62 o 
   8   2   6      103.35       84.40     24.48 o 
   9   2   6      270.98      256.35     33.86 o 
  10   2   6       20.82       26.90     21.81 o 
  11   2   6      288.96      317.30     38.17 o 
 -14   3   6      181.64      292.72     47.69 o 
 -13   3   6        2.54       51.17     27.21 o 
 -12   3   6        0.19       39.75     21.63 o 
 -11   3   6      157.75      165.16     21.64 o 
 -10   3   6       40.83       47.38     13.56 o 
  -9   3   6        0.16       13.25     14.20 o 
  -8   3   6       93.79       91.64     13.95 o 
  -7   3   6       41.69       41.22      9.91 o 
  -6   3   6       57.86       61.58      8.73 o 
  -5   3   6       22.20       24.69      6.14 o 
  -4   3   6       53.61       74.52      6.95 o 
  -3   3   6       88.19      116.19      8.13 o 
  -2   3   6       33.64       35.85      7.11 o 
  -1   3   6        0.00       -2.68      4.49 o 
   0   3   6      408.09      394.80     10.09 o 
   1   3   6        4.37       -5.83      4.24 o 
   2   3   6      102.33      108.13     13.90 o 
   3   3   6      111.52      130.62     22.23 o 
   4   3   6       52.37       51.25     13.36 o 
   5   3   6        4.80        7.58      9.70 o 
   6   3   6      289.40      305.72     23.75 o 
   7   3   6      124.86      166.23     25.54 o 
   8   3   6       56.06       59.10     22.18 o 
   9   3   6       42.69       23.76     20.79 o 
  10   3   6       23.31      -27.78     24.19 o 
 -14   4   6      231.13      363.19     53.13 o 
 -13   4   6       26.03       77.79     29.01 o 
 -12   4   6      183.71      151.24     31.01 o 
 -11   4   6      260.88      244.06     37.13 o 
 -10   4   6       46.19       61.99     20.77 o 
  -9   4   6      103.78       96.93     15.16 o 
  -8   4   6      343.14      337.75     20.89 o 
  -7   4   6      192.04      185.42     41.88 o 
  -6   4   6       84.27       58.79      8.63 o 
  -5   4   6      169.54      154.14     10.66 o 
  -4   4   6        0.01        0.86      4.02 o 
  -3   4   6       12.70       15.53      4.50 o 
  -2   4   6      147.41      115.30     10.19 o 
  -1   4   6      120.60      107.68      9.73 o 
   0   4   6      543.26      543.92     17.67 o 
   1   4   6        4.46       11.56      6.43 o 
   2   4   6      108.21      116.61     16.53 o 
   3   4   6      512.47      515.18     23.37 o 
   4   4   6       66.81       96.69     13.84 o 
   5   4   6        8.15       -8.74     12.15 o 
   6   4   6      270.36      284.80     21.89 o 
   7   4   6       43.57       55.69     13.70 o 
   8   4   6        0.02       14.07     19.80 o 
   9   4   6        2.33      -22.44     19.68 o 
  10   4   6       69.82       61.85     54.89 o 
 -14   5   6       34.06       57.72     31.43 o 
 -13   5   6        8.64       40.41     25.89 o 
 -12   5   6      576.21      560.18     48.11 o 
 -11   5   6       56.23       54.75     21.66 o 
 -10   5   6        0.00       21.20     16.97 o 
  -9   5   6      172.23      182.07     29.33 o 
  -8   5   6      309.63      334.29     31.56 o 
  -7   5   6        2.11       11.91      6.03 o 
  -6   5   6      266.38      273.44     12.95 o 
  -5   5   6      472.28      480.16     14.74 o 
  -4   5   6        6.65        7.15      4.03 o 
  -3   5   6     1462.16     1385.01     22.65 o 
  -2   5   6       62.02       62.44      8.45 o 
  -1   5   6       79.11       74.56      9.11 o 
   0   5   6      625.67      574.89     20.49 o 
   1   5   6      691.41      695.32     20.58 o 
   2   5   6       17.03       21.06     10.98 o 
   3   5   6        3.88      -19.68      9.84 o 
   4   5   6      804.01      820.03     29.49 o 
   5   5   6      104.55      101.06     15.05 o 
   6   5   6       26.72       20.56     11.91 o 
   7   5   6      180.82      232.49     22.91 o 
   8   5   6       57.08       43.93     20.35 o 
   9   5   6        0.67      -27.06     18.99 o 
  10   5   6        0.98       -1.65     23.64 o 
 -13   6   6        0.24       47.56     25.22 o 
 -12   6   6       26.73       50.23     23.31 o 
 -11   6   6      161.81      165.80     31.94 o 
 -10   6   6      154.26      123.58     26.35 o 
  -9   6   6      591.69      515.33     40.83 o 
  -8   6   6      715.25      621.93     44.37 o 
  -7   6   6      841.56      801.61     30.12 o 
  -6   6   6     1428.03     1402.84     36.94 o 
  -5   6   6      412.33      360.84     17.45 o 
  -4   6   6      110.43       94.66      7.48 o 
  -3   6   6      489.53      465.33     12.78 o 
  -2   6   6     1402.85     1282.05     32.00 o 
  -1   6   6      180.42      219.42     13.70 o 
   0   6   6      176.69      190.16     13.19 o 
   1   6   6     1650.00     1655.38     32.97 o 
   2   6   6       50.43       34.11     16.91 o 
   3   6   6       25.75       44.79     11.97 o 
   4   6   6      378.13      409.54     24.66 o 
   5   6   6       12.65        5.03     11.02 o 
   6   6   6       17.47       24.62     12.48 o 
   7   6   6       11.85       -3.74     12.28 o 
   8   6   6        6.04       20.09     13.34 o 
   9   6   6        1.31       -6.63     36.45 o 
  10   6   6       32.80       17.17     22.91 o 
 -13   7   6      203.35      187.10     24.65 o 
 -12   7   6       21.51       26.08     21.83 o 
 -11   7   6      219.63      219.83     24.19 o 
 -10   7   6       21.36       28.23     13.91 o 
  -9   7   6       68.74       40.84     38.64 o 
  -8   7   6       23.79       21.52      9.78 o 
  -7   7   6        7.96        8.41      6.95 o 
  -6   7   6     2589.33     2348.61     43.42 o 
  -5   7   6       18.55       10.56      4.56 o 
  -4   7   6     2309.94     2136.49     44.61 o 
  -3   7   6      132.08      116.88     11.16 o 
  -2   7   6      114.69      118.94     10.95 o 
  -1   7   6      493.25      483.13     17.92 o 
   0   7   6      295.13      321.73     15.89 o 
   1   7   6      154.24      163.31     19.22 o 
   2   7   6        0.70        1.07      9.49 o 
   3   7   6       12.39        0.51      9.99 o 
   4   7   6       21.23       10.19     10.56 o 
   5   7   6        2.81        9.20     11.02 o 
   6   7   6        0.16        1.75     11.50 o 
   7   7   6       33.68       34.76     14.17 o 
   8   7   6        2.45       -1.18     13.46 o 
   9   7   6       23.72        7.43     14.66 o 
  10   7   6       37.06      -10.04     29.88 o 
 -13   8   6       16.13       21.23     15.04 o 
 -12   8   6      217.33      261.47     27.90 o 
 -11   8   6        1.58       17.97     14.19 o 
 -10   8   6       30.49       18.48     11.53 o 
  -9   8   6        7.68       10.22     16.97 o 
  -8   8   6       91.91      108.12     13.52 o 
  -7   8   6        1.51       -1.63      6.41 o 
  -6   8   6       32.81       10.91      6.93 o 
  -5   8   6     3974.12     3683.39     58.24 o 
  -4   8   6      765.18      696.14     28.92 o 
  -3   8   6      599.56      568.54     19.57 o 
  -2   8   6      681.72      700.40     29.63 o 
  -1   8   6      536.73      507.33     18.11 o 
   0   8   6       40.19       51.21      9.30 o 
   1   8   6        4.44        2.43      7.30 o 
   2   8   6       83.44       88.25     13.55 o 
   3   8   6        5.17       -5.40     10.10 o 
   4   8   6       35.85       46.06     13.04 o 
   5   8   6        2.63        2.40     11.07 o 
   6   8   6       14.06       -0.39     17.91 o 
   7   8   6        5.39       -9.88     12.24 o 
   8   8   6       53.33       54.46     16.43 o 
   9   8   6       53.42       43.09     17.05 o 
  10   8   6       10.05       -6.79     26.03 o 
 -13   9   6       42.70       98.91     27.29 o 
 -12   9   6       25.97       60.73     22.98 o 
 -11   9   6       12.69       13.14     10.87 o 
 -10   9   6      273.23      250.69     45.95 o 
  -9   9   6        4.17        4.63     11.29 o 
  -8   9   6      264.97      244.61     24.36 o 
  -7   9   6      789.65      731.09     27.25 o 
  -6   9   6       61.08       42.11     12.00 o 
  -5   9   6      648.24      592.18     24.50 o 
  -4   9   6      151.71      168.07     13.57 o 
  -3   9   6     1825.25     1728.39     35.77 o 
  -2   9   6      236.73      226.03     15.45 o 
  -1   9   6      719.93      675.09     34.80 o 
   0   9   6      812.60      791.51     27.10 o 
   1   9   6        2.78        4.24      8.23 o 
   2   9   6      341.73      351.81     21.64 o 
   3   9   6       20.07       23.69     11.49 o 
   4   9   6      322.44      342.88     23.85 o 
   5   9   6       61.77       66.11     14.86 o 
   6   9   6       81.12       62.00      9.19 o 
   7   9   6        0.58       -9.44     13.11 o 
   8   9   6        8.10      -11.02     13.50 o 
   9   9   6        0.31        9.99     15.85 o 
 -12  10   6        7.88       41.70     13.77 o 
 -11  10   6       76.97       75.82     26.45 o 
 -10  10   6       94.92       95.14     25.31 o 
  -9  10   6      103.81      106.43     20.89 o 
  -8  10   6       76.99       81.79     11.99 o 
  -7  10   6       96.52      105.04     12.33 o 
  -6  10   6      114.82      118.49     13.61 o 
  -5  10   6       20.21       27.80      8.05 o 
  -4  10   6       35.68       69.89     12.52 o 
  -3  10   6       14.34       10.39      7.33 o 
  -2  10   6        1.53       -2.58      5.13 o 
  -1  10   6      909.72      823.76     28.76 o 
   0  10   6       33.16       41.36     11.62 o 
   1  10   6      192.38      193.20     36.66 o 
   2  10   6      563.10      529.95     60.30 o 
   3  10   6       63.10       75.13     15.12 o 
   4  10   6      151.96      150.71     17.85 o 
   5  10   6       27.04       39.37     16.03 o 
   6  10   6       86.19      109.63     17.21 o 
   7  10   6        2.33       -5.94     14.00 o 
   8  10   6       49.75       42.53     16.75 o 
   9  10   6        4.98      -15.26     16.55 o 
 -12  11   6      117.97      133.55     20.55 o 
 -11  11   6       20.29       47.00     30.05 o 
 -10  11   6        1.76       31.93     11.18 o 
  -9  11   6       13.56       24.14     10.65 o 
  -8  11   6        2.35       15.79      8.02 o 
  -7  11   6       97.14       53.74     16.92 o 
  -6  11   6      155.94      156.47     15.49 o 
  -5  11   6        0.23        8.32      6.39 o 
  -4  11   6       16.98       16.42      7.03 o 
  -3  11   6       36.28       26.37      7.89 o 
  -2  11   6       81.12       87.81     13.03 o 
  -1  11   6       30.45       26.79      7.97 o 
   0  11   6      105.36       99.20     13.91 o 
   1  11   6      219.77      209.85     24.36 o 
   2  11   6      156.56      148.33     21.46 o 
   3  11   6      305.68      213.55     25.92 o 
   4  11   6       61.84       67.64     23.78 o 
   5  11   6      408.11      398.57     17.90 o 
   6  11   6      132.75      105.53     11.54 o 
   7  11   6       25.02       11.67     14.45 o 
   8  11   6      129.43      118.34     20.54 o 
   9  11   6        0.89       -7.62     19.61 o 
 -12  12   6       58.21      114.70     21.12 o 
 -11  12   6       10.59        2.43     13.34 o 
 -10  12   6        0.54       29.37     30.10 o 
  -9  12   6      146.97      161.66     17.09 o 
  -8  12   6        3.25       16.81      8.77 o 
  -7  12   6        0.78       12.68      7.13 o 
  -6  12   6        2.90       -0.20      6.55 o 
  -5  12   6       68.84       55.16     10.71 o 
  -4  12   6       11.14        6.92      6.79 o 
  -3  12   6        0.52       -8.75      7.90 o 
  -2  12   6       73.01       77.26     15.10 o 
  -1  12   6      239.86      234.22     16.31 o 
   0  12   6       13.89       21.95     10.37 o 
   1  12   6      186.50      176.06     23.00 o 
   2  12   6      127.23      178.24     24.15 o 
   3  12   6       15.08       24.89     15.31 o 
   4  12   6       34.98       48.03     17.05 o 
   5  12   6        3.65        2.27      8.31 o 
   6  12   6      216.55      256.96     30.58 o 
   7  12   6       42.42       31.81     11.32 o 
   8  12   6      163.63      199.76     23.97 o 
 -11  13   6        7.82       20.10     13.10 o 
 -10  13   6       92.63       83.72     22.01 o 
  -9  13   6        0.65       13.26      9.24 o 
  -8  13   6        3.39       13.07      7.52 o 
  -7  13   6        1.71       15.14      8.27 o 
  -6  13   6       21.32       19.35      8.22 o 
  -5  13   6       90.68       93.04     12.62 o 
  -4  13   6        0.00        1.71      9.91 o 
  -3  13   6        2.17        5.17      8.54 o 
  -2  13   6       51.27       50.70     10.33 o 
  -1  13   6       70.99       77.02     11.28 o 
   0  13   6       97.44       76.24     12.02 o 
   1  13   6       89.33      121.32     21.27 o 
   2  13   6       49.03       62.48     17.77 o 
   3  13   6       19.91        6.78     14.78 o 
   4  13   6      300.91      297.24     30.79 o 
   5  13   6       10.96       29.24     12.49 o 
   6  13   6       61.18       74.54     14.14 o 
   7  13   6        1.48        3.26     10.84 o 
   8  13   6      133.79      114.06     25.28 o 
 -11  14   6       11.53       25.68     11.92 o 
 -10  14   6        4.73       40.01     35.76 o 
  -9  14   6        6.06       37.39     13.79 o 
  -8  14   6       86.33       92.62     19.48 o 
  -7  14   6       88.43       82.25     12.82 o 
  -6  14   6       20.15       26.91     11.06 o 
  -5  14   6        9.52        5.95      7.18 o 
  -4  14   6       69.17       74.61     11.20 o 
  -3  14   6      127.75      140.07     14.39 o 
  -2  14   6      113.38      106.44     12.91 o 
  -1  14   6       31.76       23.45      9.06 o 
   0  14   6        7.74        9.31      8.09 o 
   1  14   6      103.40       67.75     17.95 o 
   2  14   6        0.21       -3.66     14.03 o 
   3  14   6       94.91       72.47     19.90 o 
   4  14   6        3.04       12.91      9.83 o 
   5  14   6      107.64       92.32     15.07 o 
   6  14   6       78.67       72.48     17.02 o 
   7  14   6        0.50        4.12     10.97 o 
 -10  15   6        0.01       11.83     11.90 o 
  -9  15   6        3.84       37.94     21.24 o 
  -8  15   6       26.45       36.92      9.80 o 
  -7  15   6       75.20      108.66     14.41 o 
  -6  15   6       11.27       20.36      8.66 o 
  -5  15   6       12.21       25.82     10.97 o 
  -4  15   6      179.93      186.02     16.85 o 
  -3  15   6       47.52       51.16      9.95 o 
  -2  15   6       25.50       22.83      8.99 o 
  -1  15   6       13.57       12.72      8.59 o 
   0  15   6       10.17        0.48      9.99 o 
   1  15   6       61.46       43.34     15.47 o 
   2  15   6      135.34      110.65     21.28 o 
   3  15   6      129.37      133.97     23.23 o 
   4  15   6        1.82        0.36     10.91 o 
   5  15   6        0.00       -2.71     10.09 o 
   6  15   6       50.33       51.19     12.42 o 
   7  15   6       11.42        8.11     10.95 o 
  -9  16   6       22.59       59.46     30.09 o 
  -8  16   6       36.41       60.52     11.45 o 
  -7  16   6       49.39       43.69     10.77 o 
  -6  16   6        1.22       15.96     10.13 o 
  -5  16   6        0.85        6.59      9.22 o 
  -4  16   6       40.03       48.91     15.64 o 
  -3  16   6       21.57       36.31      9.35 o 
  -2  16   6       30.66       19.88      9.63 o 
  -1  16   6       30.28       31.09     10.20 o 
   0  16   6        6.49        4.65     13.20 o 
   1  16   6        3.82        3.42     10.58 o 
   2  16   6       39.41       28.61     14.48 o 
   3  16   6       47.14       35.75     17.97 o 
   4  16   6       27.26       12.31      9.88 o 
   5  16   6        5.41       -1.77     12.30 o 
   6  16   6       24.86       14.23     12.31 o 
  -9  17   6        0.06        2.14     27.50 o 
  -8  17   6       13.27       42.49     18.88 o 
  -7  17   6        4.07       19.14     17.61 o 
  -6  17   6      206.91      232.82     20.95 o 
  -5  17   6        7.05       12.60      7.98 o 
  -4  17   6       96.43       92.25     23.43 o 
  -3  17   6       51.19       37.11     11.68 o 
  -2  17   6       24.72       14.90     13.96 o 
  -1  17   6        0.09       14.63      9.73 o 
   0  17   6       11.93       32.44     12.28 o 
   1  17   6       24.55       28.25     11.53 o 
   2  17   6       20.12       26.46     12.27 o 
   3  17   6       35.93       49.77     19.00 o 
   4  17   6       14.09       14.33     12.03 o 
   5  17   6       51.22       68.10     13.83 o 
  -8  18   6       59.13       36.85     11.14 o 
  -7  18   6       25.13       34.75     12.72 o 
  -6  18   6       49.61       60.26     21.45 o 
  -5  18   6       62.07       46.78     10.97 o 
  -4  18   6        0.23       18.89     12.34 o 
  -3  18   6        9.22       15.90     13.67 o 
  -2  18   6       16.89        0.81     11.00 o 
  -1  18   6       80.89       80.19     15.51 o 
   0  18   6        2.89       -3.42      9.76 o 
   1  18   6        4.39        3.08     10.22 o 
   2  18   6       91.33       79.01     16.68 o 
   3  18   6        1.62      -10.02     15.26 o 
   4  18   6       43.97       21.41     11.89 o 
  -7  19   6      249.41      364.39     38.90 o 
  -6  19   6       92.07      114.32     14.80 o 
  -5  19   6       33.16       59.72     24.25 o 
  -4  19   6        0.19        7.14     14.33 o 
  -3  19   6       45.28       21.11     16.42 o 
  -2  19   6       93.96       99.05     17.08 o 
  -1  19   6       14.64        7.88     10.69 o 
   0  19   6      118.22      125.00     17.88 o 
   1  19   6        1.55       19.22     23.50 o 
   2  19   6        0.14      -17.79     21.80 o 
   3  19   6        4.34      -16.17     18.10 o 
  -5  20   6      621.39      769.89     53.83 o 
  -4  20   6       77.89      139.64     26.54 o 
  -3  20   6       81.60      108.83     46.66 o 
  -2  20   6        0.28       15.16     11.11 o 
  -1  20   6       68.85       44.70     27.15 o 
   0  20   6       11.79       14.74     23.72 o 
   1  20   6      138.32      151.22     35.18 o 
   2  20   6       86.75       92.78     30.50 o 
 -13   1   7        4.31       81.86     27.82 o 
 -12   1   7       37.64       70.65     16.99 o 
 -11   1   7       15.97       37.69     12.44 o 
 -10   1   7        0.18       34.46     11.92 o 
  -9   1   7       34.05       29.44     11.52 o 
  -8   1   7        0.00        9.31      7.73 o 
  -7   1   7       91.74       73.98     12.41 o 
  -6   1   7      101.19       94.03     10.59 o 
  -5   1   7      123.78      156.63     12.52 o 
  -4   1   7        7.29        3.41      4.39 o 
  -3   1   7      154.92      157.10      9.68 o 
  -2   1   7      163.28      171.89      9.12 o 
  -1   1   7       29.44       26.52      7.20 o 
   0   1   7       29.79       22.74      5.49 o 
   1   1   7       60.37       71.32      9.28 o 
   2   1   7       40.14       54.51     11.10 o 
   3   1   7       20.69       20.06     14.64 o 
   4   1   7      118.97      121.87     22.45 o 
   5   1   7      329.11      341.90     34.05 o 
   6   1   7        3.76       21.09     18.46 o 
   7   1   7      288.43      301.41     34.39 o 
   8   1   7       39.16       21.57     20.13 o 
   9   1   7       22.25       -5.24     19.32 o 
  10   1   7       36.02      -14.39     24.64 o 
 -13   2   7       33.80       88.05     28.76 o 
 -12   2   7        7.14       72.47     22.99 o 
 -11   2   7        9.36       45.67     12.96 o 
 -10   2   7       15.96       37.90     12.64 o 
  -9   2   7       40.31       56.28     11.90 o 
  -8   2   7       16.48       19.03      8.78 o 
  -7   2   7       99.75       89.15     13.33 o 
  -6   2   7      149.07      136.89     11.90 o 
  -5   2   7       80.13       60.61      6.91 o 
  -4   2   7       19.79       22.36      5.37 o 
  -3   2   7      191.33      179.27     11.65 o 
  -2   2   7       19.44       27.12      4.82 o 
  -1   2   7       20.49       26.50      4.87 o 
   0   2   7      233.63      241.71     10.82 o 
   1   2   7      211.98      221.99     16.67 o 
   2   2   7       44.95       43.89     10.82 o 
   3   2   7       57.01       51.57     12.05 o 
   4   2   7      277.91      321.19     31.82 o 
   5   2   7       21.30       10.82     17.52 o 
   6   2   7        5.40      -17.68     16.56 o 
   7   2   7       47.63       -3.38     11.53 o 
   8   2   7       47.69       26.75     20.86 o 
   9   2   7       82.36       30.46     22.56 o 
  10   2   7       14.44        7.04     26.00 o 
 -13   3   7      112.64      204.50     36.72 o 
 -12   3   7       34.92       57.74     23.53 o 
 -11   3   7       43.01       94.90     24.03 o 
 -10   3   7        7.89       35.60     17.05 o 
  -9   3   7        2.70       15.47     15.86 o 
  -8   3   7       13.60       19.49     10.35 o 
  -7   3   7        6.31        1.49      7.01 o 
  -6   3   7      214.32      230.24     11.95 o 
  -5   3   7      609.06      538.87     14.91 o 
  -4   3   7       35.97       38.06      7.96 o 
  -3   3   7        0.34        2.26      4.95 o 
  -2   3   7      124.26      115.72     11.15 o 
  -1   3   7      159.05      180.50     12.73 o 
   0   3   7       25.25       33.98      7.45 o 
   1   3   7       50.02       47.45      8.51 o 
   2   3   7      497.03      518.78     23.56 o 
   3   3   7      102.14      109.96     19.30 o 
   4   3   7      141.92      179.49     18.01 o 
   5   3   7      135.23      163.64     36.19 o 
   6   3   7      291.26      300.00     63.46 o 
   7   3   7       62.74       50.14     21.85 o 
   8   3   7       57.25       46.69     22.77 o 
   9   3   7       78.39       69.85     25.41 o 
 -13   4   7       14.43       38.72     22.67 o 
 -12   4   7       16.03       64.04     22.46 o 
 -11   4   7       28.48       49.40     19.77 o 
 -10   4   7       38.30       81.31     22.99 o 
  -9   4   7       32.28       22.85     13.66 o 
  -8   4   7       32.11       24.43     13.74 o 
  -7   4   7       55.58       56.00      8.88 o 
  -6   4   7        5.31        2.94      5.06 o 
  -5   4   7      139.11      126.91      9.26 o 
  -4   4   7        2.05        3.12      4.16 o 
  -3   4   7      214.11      208.17     10.80 o 
  -2   4   7       91.38      106.91     10.91 o 
  -1   4   7       24.35       15.33      6.77 o 
   0   4   7     1135.10     1099.34     26.51 o 
   1   4   7        8.06        5.46      6.46 o 
   2   4   7      224.00      213.11     23.10 o 
   3   4   7      729.04      644.00     80.59 o 
   4   4   7       12.10       12.63     12.86 o 
   5   4   7      193.94      196.65     19.32 o 
   6   4   7      150.73      126.55     38.61 o 
   7   4   7       23.44       22.14     28.55 o 
   8   4   7        4.35       16.24     21.44 o 
   9   4   7       71.19       46.00     24.30 o 
 -13   5   7       14.01       76.32     24.55 o 
 -12   5   7        0.76       64.64     21.92 o 
 -11   5   7        1.19       49.11     17.58 o 
 -10   5   7        1.70       21.29     15.79 o 
  -9   5   7      101.15       75.87     15.28 o 
  -8   5   7        0.15       13.19      9.17 o 
  -7   5   7       14.39       11.12      7.42 o 
  -6   5   7      684.25      627.00     21.45 o 
  -5   5   7      192.85      198.36     11.00 o 
  -4   5   7      171.57      175.80     10.47 o 
  -3   5   7        9.40        6.96      4.70 o 
  -2   5   7      188.83      211.47     14.37 o 
  -1   5   7       83.93       80.48      9.77 o 
   0   5   7      356.80      350.84     16.29 o 
   1   5   7      370.39      346.38     16.54 o 
   2   5   7      121.61      115.42     17.58 o 
   3   5   7      279.94      277.04     21.34 o 
   4   5   7        2.27       -6.79     11.28 o 
   5   5   7        6.24       -6.09     11.16 o 
   6   5   7        9.14       -2.90     13.21 o 
   7   5   7       45.50       48.49     31.52 o 
   8   5   7       16.62       -2.97     20.51 o 
   9   5   7       10.50      -28.88     19.92 o 
 -13   6   7        0.92       92.44     27.84 o 
 -12   6   7       13.31       24.35     19.85 o 
 -11   6   7      182.69      244.93     37.76 o 
 -10   6   7       67.56       82.91     21.21 o 
  -9   6   7       81.10       82.15     25.56 o 
  -8   6   7        0.61       -5.00      7.49 o 
  -7   6   7      122.91      112.48     13.52 o 
  -6   6   7      132.72      136.22     12.88 o 
  -5   6   7      303.53      325.95     17.38 o 
  -4   6   7     1499.56     1494.14     33.12 o 
  -3   6   7     1646.81     1611.84     26.57 o 
  -2   6   7      519.14      493.43     18.13 o 
  -1   6   7        2.16        1.41      5.68 o 
   0   6   7     1398.22     1342.19     42.84 o 
   1   6   7      209.80      203.55     14.60 o 
   2   6   7      264.70      254.39     20.16 o 
   3   6   7        0.95        1.90     10.40 o 
   4   6   7       61.45       59.02     14.01 o 
   5   6   7       11.35        1.60     10.92 o 
   6   6   7       12.63      -20.62     10.81 o 
   7   6   7        1.05       15.91     19.25 o 
   8   6   7        0.30      -18.35     18.68 o 
   9   6   7       35.81       -1.10     21.80 o 
 -13   7   7       41.33       91.25     17.81 o 
 -12   7   7      279.58      363.86     92.26 o 
 -11   7   7        0.48       26.99     22.90 o 
 -10   7   7      124.13      125.02     21.15 o 
  -9   7   7        0.03        6.67     12.05 o 
  -8   7   7      154.42      163.91     19.67 o 
  -7   7   7      214.67      184.70     20.47 o 
  -6   7   7      196.25      202.12     15.29 o 
  -5   7   7     2245.57     2132.16     41.72 o 
  -4   7   7        4.09       -0.28      5.62 o 
  -3   7   7     1331.48     1178.49     58.40 o 
  -2   7   7       55.88       24.85     14.31 o 
  -1   7   7       63.73       80.21     10.17 o 
   0   7   7      546.76      492.01     18.97 o 
   1   7   7      307.94      342.50     18.01 o 
   2   7   7      494.13      499.30     24.22 o 
   3   7   7        0.00        4.43     11.27 o 
   4   7   7        3.43       -1.91     10.61 o 
   5   7   7       48.51       54.24     14.39 o 
   6   7   7       11.49       -9.03     11.87 o 
   7   7   7       39.31       26.80     16.60 o 
   8   7   7       42.24       30.40     38.52 o 
   9   7   7        4.24      -20.47     20.54 o 
 -12   8   7       25.06       17.17     28.81 o 
 -11   8   7       13.63       21.02     26.60 o 
 -10   8   7        6.34       17.73     28.39 o 
  -9   8   7      244.16      270.55     29.29 o 
  -8   8   7      163.27      152.62     17.09 o 
  -7   8   7       59.62       64.67     11.50 o 
  -6   8   7      478.94      482.61     27.87 o 
  -5   8   7     1651.37     1431.96     77.13 o 
  -4   8   7      110.50       92.74     12.33 o 
  -3   8   7       59.45       66.12      9.49 o 
  -2   8   7      834.18      796.99     27.97 o 
  -1   8   7       13.35       35.67      9.78 o 
   0   8   7        2.43        5.41      9.09 o 
   1   8   7        9.53       12.14      8.35 o 
   2   8   7      243.64      269.42     21.08 o 
   3   8   7        1.27       12.98     11.18 o 
   4   8   7       38.49       46.64     13.53 o 
   5   8   7       28.54       16.06     12.77 o 
   6   8   7       17.58      -10.76     12.33 o 
   7   8   7        0.18       -7.97     12.76 o 
   8   8   7        0.26        8.56     23.30 o 
   9   8   7       58.04       45.00     60.88 o 
 -12   9   7        0.06       12.27     11.81 o 
 -11   9   7      297.64      331.22     30.05 o 
 -10   9   7       17.15       17.02     26.71 o 
  -9   9   7      163.36      149.76     20.11 o 
  -8   9   7      169.88      161.78     16.63 o 
  -7   9   7      191.50      206.22     22.28 o 
  -6   9   7      461.73      440.14     22.54 o 
  -5   9   7        0.71        3.99      6.11 o 
  -4   9   7      154.60      156.27     15.94 o 
  -3   9   7       48.89       56.36      9.34 o 
  -2   9   7       48.12       49.23      9.34 o 
  -1   9   7        0.06        3.93      7.14 o 
   0   9   7      108.85      147.30     16.16 o 
   1   9   7       18.88       25.03     17.52 o 
   2   9   7        0.28       -3.15     12.58 o 
   3   9   7        8.40        4.39     10.85 o 
   4   9   7        4.63        1.45     11.54 o 
   5   9   7       12.99        9.79     12.44 o 
   6   9   7        4.86       -7.16     13.03 o 
   7   9   7       47.48       33.33     19.88 o 
   8   9   7       18.51        4.83     14.67 o 
 -12  10   7       83.25       83.94     24.78 o 
 -11  10   7      262.78      237.01     27.59 o 
 -10  10   7       78.24       55.99     13.85 o 
  -9  10   7        4.11       20.85     16.96 o 
  -8  10   7      110.71      115.12     14.94 o 
  -7  10   7       42.44       45.41     12.24 o 
  -6  10   7      262.56      284.22     21.72 o 
  -5  10   7       12.85       16.50      6.73 o 
  -4  10   7       15.02       10.69      7.04 o 
  -3  10   7      148.57      160.10     14.14 o 
  -2  10   7        0.90        1.49      6.60 o 
  -1  10   7       17.59       20.11      9.69 o 
   0  10   7        3.39        2.43      8.40 o 
   1  10   7        5.08       15.75     13.36 o 
   2  10   7      243.28      265.10     71.58 o 
   3  10   7       56.05       45.61     22.79 o 
   4  10   7        0.14       -2.86     14.36 o 
   5  10   7       46.09       64.25     16.18 o 
   6  10   7       50.77       43.64     15.52 o 
   7  10   7       32.33       33.20     16.23 o 
   8  10   7       46.27       34.52     17.22 o 
 -11  11   7       42.07       56.06     40.94 o 
 -10  11   7       31.88       68.51     24.90 o 
  -9  11   7        1.17        2.18     10.25 o 
  -8  11   7        5.86        0.17      9.68 o 
  -7  11   7      141.02      135.88     22.56 o 
  -6  11   7        5.41       15.47      7.22 o 
  -5  11   7       26.02       16.77      8.34 o 
  -4  11   7        7.40        9.08      5.84 o 
  -3  11   7      107.65      103.67     12.46 o 
  -2  11   7       21.12       25.48      8.31 o 
  -1  11   7       40.84       46.06      9.59 o 
   0  11   7        9.95       11.76     14.01 o 
   1  11   7       46.63       58.30     17.71 o 
   2  11   7        0.90       -0.22     14.50 o 
   3  11   7       30.16       21.29     15.12 o 
   4  11   7       37.26       38.21     18.06 o 
   5  11   7        1.01       18.29     16.65 o 
   6  11   7       22.05       24.62     19.39 o 
   7  11   7        4.13        4.45     18.63 o 
   8  11   7        6.41      -20.56     23.80 o 
 -11  12   7       65.66       96.16     21.01 o 
 -10  12   7        9.38       -1.57     10.46 o 
  -9  12   7        0.07        2.52      9.90 o 
  -8  12   7       12.24       36.90     13.37 o 
  -7  12   7        1.08       15.47      8.54 o 
  -6  12   7       24.35       23.30     11.69 o 
  -5  12   7       17.88       39.77      9.29 o 
  -4  12   7      123.38      123.31     13.52 o 
  -3  12   7      124.36      136.73     16.26 o 
  -2  12   7        8.31        4.79      7.87 o 
  -1  12   7       10.93       16.82      8.65 o 
   0  12   7        1.11      -13.40      9.48 o 
   1  12   7      123.98      120.18     21.68 o 
   2  12   7       43.24       27.01     17.34 o 
   3  12   7       70.79       98.07     20.87 o 
   4  12   7       37.13       50.49     19.81 o 
   5  12   7      190.72      221.03     29.50 o 
   6  12   7       17.59       15.70     18.86 o 
   7  12   7        0.66      -17.28     16.91 o 
 -11  13   7       54.34       52.19     15.88 o 
 -10  13   7        4.83        8.44     12.91 o 
  -9  13   7      364.55      381.92     24.41 o 
  -8  13   7        4.45        4.13      9.17 o 
  -7  13   7        6.47       16.85      8.62 o 
  -6  13   7       67.55       75.17     12.35 o 
  -5  13   7       99.15      103.09     12.98 o 
  -4  13   7       72.71       82.22     16.73 o 
  -3  13   7        4.57        3.00      7.38 o 
  -2  13   7      363.84      315.22     24.87 o 
  -1  13   7      128.04      118.28     13.85 o 
   0  13   7      257.07      253.96     28.78 o 
   1  13   7       68.19       48.92     28.98 o 
   2  13   7        1.94        9.67     15.66 o 
   3  13   7       17.10       43.61     18.09 o 
   4  13   7      274.18      201.79     28.55 o 
   5  13   7      377.25      389.08     37.03 o 
   6  13   7        1.51      -12.36     18.46 o 
   7  13   7       86.25       42.64     21.96 o 
 -10  14   7        0.08       23.48     10.81 o 
  -9  14   7       59.51       98.43     14.24 o 
  -8  14   7      287.25      344.75     27.72 o 
  -7  14   7      294.83      368.93     22.61 o 
  -6  14   7      279.98      285.99     20.52 o 
  -5  14   7      191.94      190.94     17.02 o 
  -4  14   7      105.20      112.63     13.83 o 
  -3  14   7      162.31      164.97     16.05 o 
  -2  14   7      289.20      268.36     26.41 o 
  -1  14   7      289.93      269.37     19.91 o 
   0  14   7      235.20      265.41     23.62 o 
   1  14   7       29.23       21.21     16.59 o 
   2  14   7       91.57       82.17     20.50 o 
   3  14   7      153.64      139.77     24.25 o 
   4  14   7       69.74       31.36     31.28 o 
   5  14   7      230.63      189.58     28.46 o 
   6  14   7      526.56      606.91     42.44 o 
  -9  15   7       40.37       54.64     15.02 o 
  -8  15   7        4.81       15.38     19.17 o 
  -7  15   7        2.08       27.82      8.12 o 
  -6  15   7       65.42      109.49     14.79 o 
  -5  15   7       17.64       18.44      9.48 o 
  -4  15   7        9.98        8.26      8.40 o 
  -3  15   7        1.13        3.71      7.75 o 
  -2  15   7      104.28       92.00     13.45 o 
  -1  15   7        0.09       -6.47      8.03 o 
   0  15   7      208.64      247.55     22.81 o 
   1  15   7      100.66      107.65     22.52 o 
   2  15   7       10.03       12.90     35.64 o 
   3  15   7        1.49       29.93     18.96 o 
   4  15   7      540.44      505.78     90.70 o 
   5  15   7      355.15      350.26     36.57 o 
  -8  16   7       11.03       66.25     29.33 o 
  -7  16   7        1.97       17.39     17.12 o 
  -6  16   7       37.56       62.99     14.39 o 
  -5  16   7        2.05        0.93     11.38 o 
  -4  16   7      165.83      168.32     16.54 o 
  -3  16   7        0.31        9.24      8.41 o 
  -2  16   7      117.84      101.85     14.08 o 
  -1  16   7       16.39       14.25     10.58 o 
   0  16   7      125.98      128.90     25.07 o 
   1  16   7        1.01        2.85     10.67 o 
   2  16   7        0.10       49.69     19.38 o 
   3  16   7      447.11      503.55     41.31 o 
   4  16   7       36.04       63.32     44.84 o 
   5  16   7      240.51      233.95     84.23 o 
  -8  17   7       10.63       21.85     10.77 o 
  -7  17   7       84.36       88.45     13.86 o 
  -6  17   7       21.64       43.08     15.44 o 
  -5  17   7        0.04       34.15      9.97 o 
  -4  17   7      175.96      191.92     17.48 o 
  -3  17   7        5.78       11.70      9.45 o 
  -2  17   7      117.29       67.88     25.50 o 
  -1  17   7       39.27       45.12     13.30 o 
   0  17   7        2.52       10.82     11.04 o 
   1  17   7      173.97      166.41     25.22 o 
   2  17   7        1.07       17.43     16.16 o 
   3  17   7       11.51       17.83     28.19 o 
   4  17   7       33.56       40.75     20.44 o 
  -6  18   7       14.34       33.08     16.72 o 
  -5  18   7        7.76       29.79     17.18 o 
  -4  18   7       10.66       37.61     10.59 o 
  -3  18   7       46.09       40.32     12.04 o 
  -2  18   7       48.19       65.85     15.10 o 
  -1  18   7        0.13        6.62     11.97 o 
   0  18   7       81.71       91.32     17.02 o 
   1  18   7       24.26       24.18     14.08 o 
   2  18   7        4.09       19.23     12.64 o 
  -5  19   7       89.45      131.05     27.98 o 
  -4  19   7       18.92       33.00     16.15 o 
  -3  19   7        6.90        5.85     30.39 o 
  -2  19   7      467.61      531.90     30.10 o 
  -1  19   7       56.04       78.01     16.98 o 
   0  19   7       40.78       41.42     14.02 o 
   1  19   7      277.13      338.17     55.40 o 
 -12   0   8      131.97      200.05     32.88 o 
 -11   0   8       83.15       90.84     22.92 o 
 -10   0   8      246.12      233.98     31.84 o 
  -9   0   8       52.84       92.00     21.06 o 
  -8   0   8       67.28       57.97     17.26 o 
  -7   0   8      174.11      118.28     22.53 o 
  -6   0   8      511.46      397.81     24.81 o 
  -5   0   8      307.14      254.73     21.08 o 
  -4   0   8      111.00      114.37     12.71 o 
  -3   0   8      246.51      222.55     16.16 o 
  -2   0   8      123.54      125.22     12.22 o 
  -1   0   8      490.66      449.26     23.95 o 
   0   0   8      667.82      657.09     28.65 o 
   1   0   8      378.69      419.21     42.72 o 
   2   0   8       68.68       31.41     24.54 o 
   3   0   8       88.63       77.23     31.08 o 
   4   0   8      426.03      463.32     55.94 o 
   5   0   8       36.20       11.10     25.86 o 
   6   0   8      599.69      501.56     61.74 o 
   7   0   8      231.68      178.18     44.49 o 
   8   0   8       90.40      108.00     35.68 o 
 -13   1   8       17.63       91.22     26.41 o 
 -12   1   8       24.62       93.16     23.96 o 
 -11   1   8        2.87       70.40     14.04 o 
 -10   1   8        9.68       47.14     11.51 o 
  -9   1   8       74.55       85.14     13.82 o 
  -8   1   8      408.59      363.92     22.41 o 
  -7   1   8        4.20        0.42      8.76 o 
  -6   1   8        2.22       -2.24      6.61 o 
  -5   1   8      105.48      135.40     10.91 o 
  -4   1   8        3.47        7.76      4.93 o 
  -3   1   8       94.26       77.26      7.62 o 
  -2   1   8      128.01      133.45     10.00 o 
  -1   1   8       81.50       79.65      9.73 o 
   0   1   8       56.52       60.82     12.06 o 
   1   1   8      501.50      491.33     22.31 o 
   2   1   8      267.52      296.65     48.97 o 
   3   1   8        0.41       14.73     16.60 o 
   4   1   8      252.23      229.88     39.31 o 
   5   1   8      657.58      633.26     92.00 o 
   6   1   8      281.59      283.17     33.66 o 
   7   1   8        9.58       -3.19     18.61 o 
   8   1   8      119.23       75.01     27.91 o 
 -13   2   8      102.19      101.93     27.46 o 
 -12   2   8       26.72       82.55     23.57 o 
 -11   2   8      157.40      190.40     32.73 o 
 -10   2   8        0.04       26.63     14.19 o 
  -9   2   8       82.29       73.20     13.13 o 
  -8   2   8       41.87       50.76     11.09 o 
  -7   2   8       88.26       96.17     12.82 o 
  -6   2   8       45.06       33.46      7.07 o 
  -5   2   8        0.06       -0.61      4.88 o 
  -4   2   8       17.21       14.40      5.26 o 
  -3   2   8      451.89      405.00     13.43 o 
  -2   2   8      131.16      151.37     12.52 o 
  -1   2   8      172.71      177.28     13.05 o 
   0   2   8        4.29        1.62      9.08 o 
   1   2   8       11.17       16.88      9.72 o 
   2   2   8        8.64       14.41     10.11 o 
   3   2   8        0.00       -7.21     14.60 o 
   4   2   8      105.91       85.28     21.75 o 
   5   2   8       30.98       31.39     19.88 o 
   6   2   8      322.21      312.43     35.84 o 
   7   2   8       40.02       24.63     20.79 o 
   8   2   8        0.01      -10.98     15.51 o 
 -13   3   8        0.89       32.33     20.88 o 
 -12   3   8       15.19       83.38     23.57 o 
 -11   3   8       21.02       57.59     19.67 o 
 -10   3   8       24.39       61.20     18.65 o 
  -9   3   8       10.02       61.39     17.59 o 
  -8   3   8        6.35        4.13     10.82 o 
  -7   3   8       53.12       48.09      8.50 o 
  -6   3   8       62.97       64.47      8.05 o 
  -5   3   8        0.00       -0.21      5.02 o 
  -4   3   8       11.57        4.81      4.81 o 
  -3   3   8      136.65      128.04     14.21 o 
  -2   3   8      122.68      123.52     11.68 o 
  -1   3   8      194.10      173.82     13.33 o 
   0   3   8       98.81       83.28     17.78 o 
   1   3   8       49.29       50.51     11.60 o 
   2   3   8      186.75      168.03     17.60 o 
   3   3   8        0.68      -10.10     14.67 o 
   4   3   8        1.37        3.94     16.43 o 
   5   3   8       16.37       36.17     19.78 o 
   6   3   8        8.64       13.67     17.70 o 
   7   3   8       42.59       -8.06     11.72 o 
   8   3   8        0.14        0.74     17.61 o 
 -13   4   8        0.07       80.82     26.97 o 
 -12   4   8       35.59      144.84     30.29 o 
 -11   4   8       50.55      120.15     25.80 o 
 -10   4   8        1.99       46.93     17.29 o 
  -9   4   8        1.93        4.80     11.09 o 
  -8   4   8        0.51        9.52      9.29 o 
  -7   4   8        4.10        2.21      8.02 o 
  -6   4   8       31.31       26.40      6.71 o 
  -5   4   8      101.13       92.85      8.78 o 
  -4   4   8      109.66      108.92      9.19 o 
  -3   4   8       59.64       61.87      8.36 o 
  -2   4   8      137.97      141.13     12.52 o 
  -1   4   8      361.87      352.98     16.83 o 
   0   4   8       15.10       12.31      6.91 o 
   1   4   8       13.37       30.54     11.09 o 
   2   4   8       44.98       52.07     12.41 o 
   3   4   8      145.05      154.27     17.91 o 
   4   4   8       25.95       20.22     18.53 o 
   5   4   8       27.66        1.86     10.50 o 
   6   4   8       52.76       63.58     23.65 o 
   7   4   8       30.77       31.01     22.39 o 
   8   4   8        0.08      -29.75     17.18 o 
 -12   5   8       27.46       43.39     46.20 o 
 -11   5   8       48.17       59.36     18.45 o 
 -10   5   8       18.55       31.11     16.35 o 
  -9   5   8       64.38       68.98     14.44 o 
  -8   5   8       84.46       72.11     14.83 o 
  -7   5   8        0.50        3.23      7.41 o 
  -6   5   8        5.36        7.62      6.84 o 
  -5   5   8      611.52      566.01     20.85 o 
  -4   5   8      122.34      115.64     10.29 o 
  -3   5   8        0.35        6.83      5.07 o 
  -2   5   8      311.36      320.42     16.01 o 
  -1   5   8      352.22      326.22     18.35 o 
   0   5   8        6.44        2.26     11.98 o 
   1   5   8      108.55      134.34     16.62 o 
   2   5   8       69.32       56.17     19.05 o 
   3   5   8       10.45        5.39      8.25 o 
   4   5   8      108.23       71.20     16.81 o 
   5   5   8        2.94       11.42     27.37 o 
   6   5   8        0.05       13.19     20.09 o 
   7   5   8        8.09       -5.37     33.00 o 
   8   5   8        7.06       23.65     21.94 o 
 -12   6   8      134.94      176.76     53.05 o 
 -11   6   8       42.66       70.12     20.72 o 
 -10   6   8       86.34       91.66     20.71 o 
  -9   6   8       10.85       17.00     12.27 o 
  -8   6   8        0.94       21.95     11.60 o 
  -7   6   8       17.51       17.36      8.14 o 
  -6   6   8       66.76       71.71     15.64 o 
  -5   6   8      226.73      218.37     16.38 o 
  -4   6   8       81.48       71.40     10.39 o 
  -3   6   8       53.57       46.26      8.85 o 
  -2   6   8      181.43      216.70     17.62 o 
  -1   6   8       26.85       29.20      8.15 o 
   0   6   8       12.78       16.09      7.65 o 
   1   6   8        0.21        8.04      8.91 o 
   2   6   8      166.81      177.46     28.21 o 
   3   6   8       28.98       23.38     12.16 o 
   4   6   8       14.67       24.93     13.59 o 
   5   6   8      119.67      166.36     27.78 o 
   6   6   8        0.06        4.32     19.19 o 
   7   6   8       27.27       27.62     23.08 o 
   8   6   8       40.08       20.11     22.73 o 
 -12   7   8       60.52       80.79     16.35 o 
 -11   7   8      114.75      133.83     20.74 o 
 -10   7   8        0.53        5.28     14.47 o 
  -9   7   8       69.55       88.13     16.07 o 
  -8   7   8       52.75       55.34     13.10 o 
  -7   7   8       35.36       29.02      9.04 o 
  -6   7   8       26.09       26.94      8.04 o 
  -5   7   8      623.82      556.37     21.54 o 
  -4   7   8      201.84      222.62     18.50 o 
  -3   7   8       17.04       18.75      7.65 o 
  -2   7   8      234.72      250.26     19.33 o 
  -1   7   8       88.66       77.48     17.99 o 
   0   7   8       35.63       36.79     10.11 o 
   1   7   8       10.31        9.02     10.92 o 
   2   7   8      566.01      571.60     27.39 o 
   3   7   8       41.15       38.95     13.66 o 
   4   7   8      111.22      114.27     17.84 o 
   5   7   8       43.57       34.48     14.63 o 
   6   7   8        3.48        2.10     19.18 o 
   7   7   8       27.74       16.12     22.31 o 
 -12   8   8        0.29       35.06     22.88 o 
 -11   8   8      173.03      228.95     24.95 o 
 -10   8   8      200.91      246.75     26.60 o 
  -9   8   8       10.36       27.36     10.54 o 
  -8   8   8        0.05        9.10      6.75 o 
  -7   8   8       19.97       22.89      8.73 o 
  -6   8   8       79.34       95.01     12.32 o 
  -5   8   8        0.09        3.22      6.65 o 
  -4   8   8      923.68      865.74     26.79 o 
  -3   8   8      603.17      584.83     24.15 o 
  -2   8   8      220.67      204.57     20.22 o 
  -1   8   8        2.58        6.95      7.69 o 
   0   8   8        4.22        0.11      8.50 o 
   1   8   8      353.10      366.10     31.46 o 
   2   8   8       43.84       72.99     18.55 o 
   3   8   8      227.91      243.46     22.86 o 
   4   8   8        6.22       -9.48     12.17 o 
   5   8   8       39.15       36.78     15.50 o 
   6   8   8        0.07        4.21     13.46 o 
   7   8   8        4.11       -5.30     19.90 o 
 -11   9   8        3.19       18.17     15.95 o 
 -10   9   8        6.47       20.46     13.96 o 
  -9   9   8       54.24       77.04     15.20 o 
  -8   9   8        0.22       -0.21     14.29 o 
  -7   9   8        0.69        6.51      5.88 o 
  -6   9   8        0.74       -4.25      7.42 o 
  -5   9   8        5.85        2.58      5.95 o 
  -4   9   8       46.52       39.96      9.15 o 
  -3   9   8      177.49      156.95     14.40 o 
  -2   9   8      414.16      433.66     24.34 o 
  -1   9   8        8.22        8.17      8.93 o 
   0   9   8       29.78       24.57     12.89 o 
   1   9   8       33.57       33.70     16.28 o 
   2   9   8        5.90       11.86     14.41 o 
   3   9   8        4.47       -9.90     13.50 o 
   4   9   8        1.26       12.52     16.09 o 
   5   9   8      128.14      139.31     25.47 o 
   6   9   8       19.86        5.84     14.75 o 
   7   9   8        5.05      -13.99     20.70 o 
 -11  10   8        0.99       31.28     32.23 o 
 -10  10   8       13.78       21.38     33.95 o 
  -9  10   8       25.96       26.02     11.61 o 
  -8  10   8        3.04       15.00      8.82 o 
  -7  10   8        2.14       12.92      8.14 o 
  -6  10   8       18.08       10.70      9.89 o 
  -5  10   8       24.37       18.98      8.17 o 
  -4  10   8        0.79       12.06      5.96 o 
  -3  10   8        2.11       10.62      7.27 o 
  -2  10   8        0.06        1.68      7.06 o 
  -1  10   8       33.50       20.57     10.71 o 
   0  10   8        0.48        4.23      9.81 o 
   1  10   8       59.43       41.54     17.01 o 
   2  10   8       30.62       29.26     23.68 o 
   3  10   8       13.26       11.66     15.61 o 
   4  10   8       17.55        7.73     16.15 o 
   5  10   8        7.05       -1.63     29.20 o 
   6  10   8       10.70       11.01     18.81 o 
   7  10   8        5.56      -12.52     17.83 o 
 -11  11   8        6.55       88.64     14.24 o 
 -10  11   8        0.61       12.55     15.65 o 
  -9  11   8       48.25       37.33     13.98 o 
  -8  11   8        1.52        7.16      7.59 o 
  -7  11   8        0.33       20.20      8.79 o 
  -6  11   8        9.22       12.31      6.14 o 
  -5  11   8       66.36       64.15     10.58 o 
  -4  11   8       37.43       44.26      9.21 o 
  -3  11   8        0.02       -2.83      8.51 o 
  -2  11   8        3.59        2.88      7.19 o 
  -1  11   8       10.63       20.15      8.47 o 
   0  11   8       40.11       36.04     12.65 o 
   1  11   8       65.18       58.83     18.36 o 
   2  11   8        0.01       24.55     16.40 o 
   3  11   8       55.20       56.50     18.87 o 
   4  11   8       61.88       53.48     20.30 o 
   5  11   8        3.50        5.41     17.18 o 
   6  11   8        0.00      -13.96     16.64 o 
 -10  12   8        2.84       16.02     10.25 o 
  -9  12   8       29.15       49.54     18.17 o 
  -8  12   8      109.04       78.30     14.63 o 
  -7  12   8        4.05        8.67     16.65 o 
  -6  12   8       32.49       36.16      9.67 o 
  -5  12   8       62.38       66.09     12.86 o 
  -4  12   8      257.52      259.49     18.89 o 
  -3  12   8       22.23       23.15      8.63 o 
  -2  12   8       26.41       27.16      9.16 o 
  -1  12   8      122.38      147.64     16.08 o 
   0  12   8       46.75       39.76     17.62 o 
   1  12   8       15.12       11.22     15.60 o 
   2  12   8       10.69       -7.03     14.80 o 
   3  12   8        1.01      -14.52     16.20 o 
   4  12   8       52.37       70.44     22.03 o 
   5  12   8      109.80       58.31     22.32 o 
   6  12   8        0.80       -7.59     18.21 o 
  -9  13   8        0.10       -0.06     10.83 o 
  -8  13   8       33.84       40.98     12.90 o 
  -7  13   8       81.33       93.93     13.56 o 
  -6  13   8       30.28       43.74     12.51 o 
  -5  13   8       24.86       28.43     13.91 o 
  -4  13   8        4.40        8.72      6.17 o 
  -3  13   8        1.30        9.85      7.18 o 
  -2  13   8        0.36       12.23      7.95 o 
  -1  13   8        5.18        3.15      8.30 o 
   0  13   8        0.72        9.71     10.23 o 
   1  13   8        9.99       13.26     19.84 o 
   2  13   8      114.05      142.86     25.48 o 
   3  13   8      100.82      115.78     59.52 o 
   4  13   8       15.32       41.65     20.65 o 
   5  13   8       10.54       14.00     18.64 o 
  -9  14   8        0.88       17.81     10.23 o 
  -8  14   8        1.39       15.77     14.02 o 
  -7  14   8        0.70       14.94     11.60 o 
  -6  14   8       40.89       58.16     11.76 o 
  -5  14   8       28.56       31.04      9.79 o 
  -4  14   8        4.14       19.23      8.67 o 
  -3  14   8        3.42       14.05      7.92 o 
  -2  14   8       24.57        5.11      8.38 o 
  -1  14   8       33.97       36.08     11.32 o 
   0  14   8       68.69       53.46     15.21 o 
   1  14   8       12.50       49.04     19.75 o 
   2  14   8       19.52       12.32     16.96 o 
   3  14   8       44.11       37.43     22.37 o 
   4  14   8        0.14       12.70     18.69 o 
  -8  15   8        7.63       21.34     10.67 o 
  -7  15   8        8.63      -10.06     10.34 o 
  -6  15   8      182.27      225.49     20.93 o 
  -5  15   8       53.54       60.65     11.41 o 
  -4  15   8        0.07        8.35      8.30 o 
  -3  15   8       86.14       72.83     12.43 o 
  -2  15   8       35.33       34.91     12.26 o 
  -1  15   8       12.95      -14.49     10.72 o 
   0  15   8        0.00       16.88     10.16 o 
   1  15   8       12.95       29.38     13.39 o 
   2  15   8        0.02       -3.58     15.48 o 
   3  15   8        2.09        1.09     17.22 o 
   4  15   8      127.89      145.27     35.52 o 
  -7  16   8        9.90       21.59     11.20 o 
  -6  16   8       46.19       73.84     13.67 o 
  -5  16   8      103.57      139.80     20.16 o 
  -4  16   8      107.48      134.30     15.26 o 
  -3  16   8       24.08       42.70     10.42 o 
  -2  16   8       66.39       61.93     18.62 o 
  -1  16   8        4.74        7.53     10.74 o 
   0  16   8       31.18       26.40     12.66 o 
   1  16   8        7.72       19.23     13.32 o 
   2  16   8        7.35       11.04     16.78 o 
   3  16   8        2.43      -21.68     18.26 o 
  -6  17   8        0.03        8.96      8.37 o 
  -5  17   8       44.05       36.54     16.00 o 
  -4  17   8      132.87      143.16     15.83 o 
  -3  17   8        8.25       12.49     10.76 o 
  -2  17   8        6.83       -4.82     13.76 o 
  -1  17   8       64.21       86.24     20.29 o 
   0  17   8        9.42       28.70     13.79 o 
   1  17   8        5.29       36.20     14.25 o 
  -3  18   8        6.78        8.51     14.43 o 
  -2  18   8       57.94       53.46     15.60 o 
  -1  18   8       23.16       36.62     12.99 o 
 -11   1   9       22.59       67.81     18.29 o 
 -10   1   9       16.29       70.41     18.27 o 
  -9   1   9      129.07      134.35     35.64 o 
  -8   1   9       10.30       33.85     13.52 o 
  -7   1   9       53.45       45.65      8.53 o 
  -6   1   9       85.40       59.80     10.88 o 
  -5   1   9      126.89      115.71      9.80 o 
  -4   1   9      282.92      253.57     12.20 o 
  -3   1   9       30.14       20.86      7.14 o 
  -2   1   9       55.99       57.02      9.64 o 
  -1   1   9      103.07       87.90     14.32 o 
   0   1   9        0.26        7.74     15.55 o 
   1   1   9        1.87        2.31     14.96 o 
   2   1   9        2.25        9.09     15.08 o 
   3   1   9       35.18       29.33     25.24 o 
   4   1   9       14.43       11.87     18.27 o 
   5   1   9       14.80       21.50     32.49 o 
   6   1   9        1.56       -2.78     30.02 o 
   7   1   9       69.49       44.50     19.80 o 
 -11   2   9      104.77      226.91     33.41 o 
 -10   2   9        1.22       68.79     19.19 o 
  -9   2   9        1.00       39.28     14.66 o 
  -8   2   9       66.25       83.76     15.28 o 
  -7   2   9       94.18       72.02     10.62 o 
  -6   2   9        4.97        8.41      6.53 o 
  -5   2   9       37.20       33.35      6.98 o 
  -4   2   9      143.89      124.11      9.98 o 
  -3   2   9      159.69      147.27     10.85 o 
  -2   2   9       54.13       62.69     18.58 o 
  -1   2   9      135.18      108.37     14.67 o 
   0   2   9       44.82       31.70     10.72 o 
   1   2   9      110.43      103.93     22.41 o 
   2   2   9       55.64       54.74     19.81 o 
   3   2   9        5.69        1.56     16.10 o 
   4   2   9        0.87       10.39     17.73 o 
   5   2   9        5.81       -7.76     19.34 o 
   6   2   9      127.78      157.74     36.43 o 
   7   2   9        1.34        1.62     16.37 o 
 -12   3   9        0.15       83.19     21.24 o 
 -11   3   9      261.30      343.10     34.92 o 
 -10   3   9       24.27       44.80     13.28 o 
  -9   3   9        7.70       33.97     11.69 o 
  -8   3   9        8.76        7.55      8.98 o 
  -7   3   9       13.02       11.22      9.11 o 
  -6   3   9        2.44        5.71      8.03 o 
  -5   3   9       71.20       66.79      8.21 o 
  -4   3   9      131.46      152.56     11.17 o 
  -3   3   9       38.00       35.57      6.85 o 
  -2   3   9       30.27       31.35     10.86 o 
  -1   3   9       31.55       39.70     14.11 o 
   0   3   9        0.08       -1.42      8.70 o 
   1   3   9        0.58       -4.70     14.89 o 
   2   3   9       94.55       63.86     20.07 o 
   3   3   9        0.00      -30.82     16.96 o 
   4   3   9       22.69       19.86     19.34 o 
   5   3   9      147.77      179.07     30.10 o 
   6   3   9        9.18      -16.58     17.37 o 
   7   3   9        9.92      -15.93     20.27 o 
 -12   4   9        0.94       51.74     66.15 o 
 -11   4   9        7.05       27.61     18.25 o 
 -10   4   9       93.94      115.09     18.31 o 
  -9   4   9       13.17       21.05     15.92 o 
  -8   4   9        0.17       13.55     15.53 o 
  -7   4   9       16.01       22.65      9.98 o 
  -6   4   9        0.00       -1.31      9.36 o 
  -5   4   9        4.85       21.85      7.83 o 
  -4   4   9        0.00        4.80      5.79 o 
  -3   4   9        0.97        7.88      5.68 o 
  -2   4   9       20.64       26.89      7.52 o 
  -1   4   9       38.81       44.94     12.12 o 
   0   4   9       43.74       38.35     12.23 o 
   1   4   9       15.74       20.40     10.97 o 
   2   4   9       58.71       47.56     19.91 o 
   3   4   9       48.67       36.27     20.65 o 
   4   4   9        0.66        5.07     17.12 o 
   5   4   9       16.10       19.91     19.69 o 
   6   4   9        0.05        8.02     16.26 o 
   7   4   9        0.04       -3.74     20.50 o 
 -11   5   9       50.60      154.87     27.51 o 
 -10   5   9       12.55       23.91     23.87 o 
  -9   5   9        0.87       18.64     12.80 o 
  -8   5   9       17.20       34.54     11.79 o 
  -7   5   9       13.40       35.05     11.37 o 
  -6   5   9        2.54       -1.25      6.61 o 
  -5   5   9       78.35       86.20     11.68 o 
  -4   5   9      124.24      138.96     13.64 o 
  -3   5   9      192.48      195.83     15.47 o 
  -2   5   9        4.03        8.66      7.33 o 
  -1   5   9      342.28      351.13     24.12 o 
   0   5   9       13.90       37.57     13.88 o 
   1   5   9       10.88       12.87     11.65 o 
   2   5   9      100.48       72.57     21.99 o 
   3   5   9        0.00        9.87     17.78 o 
   4   5   9        0.85        3.85     20.93 o 
   5   5   9        0.05       -1.16     12.85 o 
   6   5   9       64.63       89.96     26.56 o 
 -11   6   9       58.51      112.66     18.78 o 
 -10   6   9      231.47      251.10     26.51 o 
  -9   6   9      320.51      365.51     28.56 o 
  -8   6   9       18.46       21.02     10.36 o 
  -7   6   9       28.88       27.07      9.33 o 
  -6   6   9       24.49        8.90      7.63 o 
  -5   6   9       39.01       38.96      9.39 o 
  -4   6   9       26.80       23.89      8.21 o 
  -3   6   9      860.73      807.02     25.89 o 
  -2   6   9      545.48      545.96     24.19 o 
  -1   6   9       23.42       13.05     12.84 o 
   0   6   9        4.31       21.29     16.72 o 
   1   6   9        9.80        0.60     10.50 o 
   2   6   9      120.62      105.54     16.69 o 
   3   6   9       10.24       13.73      9.59 o 
   4   6   9      235.69      229.60     31.20 o 
   5   6   9       31.67       21.32     20.74 o 
   6   6   9       19.53       22.37     22.18 o 
 -11   7   9       46.99      105.09     69.64 o 
 -10   7   9      109.44      192.02     23.03 o 
  -9   7   9        1.61        5.49     13.86 o 
  -8   7   9      321.08      385.59     29.07 o 
  -7   7   9       52.34       50.57     12.52 o 
  -6   7   9       17.41       16.44      8.49 o 
  -5   7   9      653.33      642.74     32.91 o 
  -4   7   9      783.04      701.73     24.82 o 
  -3   7   9       63.32       77.33     11.39 o 
  -2   7   9        1.54       -1.73      6.60 o 
  -1   7   9      227.50      255.19     22.56 o 
   0   7   9      175.70      169.36     24.06 o 
   1   7   9        9.95       10.73     13.52 o 
   2   7   9      164.69      182.44     25.34 o 
   3   7   9      422.32      470.22     29.14 o 
   4   7   9      125.64      134.90     27.11 o 
   5   7   9        8.07        3.71     19.30 o 
   6   7   9        8.03      -36.79     18.40 o 
 -11   8   9        1.44       30.69     16.34 o 
 -10   8   9        6.53       22.85     15.81 o 
  -9   8   9       14.83       24.68     11.59 o 
  -8   8   9       94.96      114.28     15.36 o 
  -7   8   9        1.93       11.98      7.90 o 
  -6   8   9        1.34        8.20      7.58 o 
  -5   8   9      293.29      322.96     20.36 o 
  -4   8   9       15.89       26.98      8.48 o 
  -3   8   9      430.82      431.67     25.24 o 
  -2   8   9        7.18       17.84      8.04 o 
  -1   8   9       29.13       24.94      8.72 o 
   0   8   9       43.31       35.04     15.75 o 
   1   8   9        4.72       -7.97     12.17 o 
   2   8   9       30.86       40.48     23.35 o 
   3   8   9       96.75      124.44     24.67 o 
   4   8   9       20.22        0.24     39.68 o 
   5   8   9       41.16       29.98     32.73 o 
   6   8   9       80.45       93.78     27.71 o 
 -10   9   9       59.91       75.56     24.96 o 
  -9   9   9       17.02       30.02     24.23 o 
  -8   9   9       64.11       66.17     23.34 o 
  -7   9   9       20.77       17.07      9.52 o 
  -6   9   9      136.25      139.85     14.92 o 
  -5   9   9       13.11       15.05      8.31 o 
  -4   9   9      355.92      363.91     20.03 o 
  -3   9   9      241.74      262.78     20.68 o 
  -2   9   9       83.40       82.25     12.07 o 
  -1   9   9       72.55       85.45     14.77 o 
   0   9   9      197.08      195.48     20.29 o 
   1   9   9       67.90       68.70     18.84 o 
   2   9   9      109.07      118.64     22.94 o 
   3   9   9       51.23       50.12     18.78 o 
   4   9   9       17.55       24.00     18.14 o 
   5   9   9       56.68       45.61     35.88 o 
 -10  10   9       13.25       40.16     36.46 o 
  -9  10   9        1.31       29.73     12.68 o 
  -8  10   9        5.69        9.66      8.39 o 
  -7  10   9       11.58       23.02     10.09 o 
  -6  10   9        2.02       -2.98      7.40 o 
  -5  10   9       28.08        8.36      6.89 o 
  -4  10   9        0.72       11.91      7.83 o 
  -3  10   9        0.26        8.77      7.95 o 
  -2  10   9        0.72        5.30      6.73 o 
  -1  10   9       24.73       33.61     12.26 o 
   0  10   9        0.56      -14.09     16.73 o 
   1  10   9       22.29       -4.34     16.22 o 
   2  10   9       18.34       25.41     18.48 o 
   3  10   9       15.72       26.69     22.83 o 
   4  10   9        5.24      -14.90     16.64 o 
   5  10   9        2.65       17.16     19.68 o 
  -9  11   9        1.52        0.10     17.07 o 
  -8  11   9        0.01       15.42     11.12 o 
  -7  11   9        0.02        6.04      6.78 o 
  -6  11   9       74.68       77.64     15.84 o 
  -5  11   9        4.17        8.94      7.44 o 
  -4  11   9       37.42       26.71      9.84 o 
  -3  11   9      146.29      173.02     15.98 o 
  -2  11   9        6.48       12.40      8.77 o 
  -1  11   9       25.69       23.02     10.04 o 
   0  11   9      315.98      356.68     34.73 o 
   1  11   9      102.44      137.01     24.36 o 
   2  11   9       63.40       61.22     36.09 o 
   3  11   9      276.07      377.50     55.55 o 
   4  11   9       32.32       19.34     39.69 o 
  -9  12   9       32.09       31.02     15.84 o 
  -8  12   9       27.95       44.71     21.76 o 
  -7  12   9        2.65       21.98     12.17 o 
  -6  12   9       73.31       40.89     17.69 o 
  -5  12   9       52.22       57.26     10.69 o 
  -4  12   9        8.81       20.62      9.26 o 
  -3  12   9        2.49        3.39      9.51 o 
  -2  12   9      152.90      199.31     17.80 o 
  -1  12   9       23.04       10.82     12.51 o 
   0  12   9        2.69      -12.03     13.68 o 
   1  12   9        0.03        0.23     21.39 o 
   2  12   9        0.06       -8.40     16.06 o 
   3  12   9       74.89      107.59     25.54 o 
   4  12   9        4.83       -5.63     16.79 o 
  -8  13   9      112.44       78.06      9.39 o 
  -7  13   9       83.51       90.98     12.55 o 
  -6  13   9        0.07       12.50      6.09 o 
  -5  13   9        9.30       13.94      8.12 o 
  -4  13   9       66.45       52.78     10.50 o 
  -3  13   9        0.02       15.41      8.83 o 
  -2  13   9       40.17       25.08      9.90 o 
  -1  13   9      163.17      134.88     16.11 o 
   0  13   9        9.18       15.84     11.62 o 
   1  13   9        7.31       -9.69     16.22 o 
   2  13   9       17.94       -2.15     34.74 o 
   3  13   9      111.50      103.87     24.25 o 
  -7  14   9       28.83       36.66     19.93 o 
  -6  14   9       16.82       40.21     10.28 o 
  -5  14   9       20.30       44.97     12.02 o 
  -4  14   9        0.02       13.75      8.20 o 
  -3  14   9        6.73       18.67      8.93 o 
  -2  14   9        0.02        7.54     11.50 o 
  -1  14   9        1.96       23.26     10.94 o 
   0  14   9       66.23       37.79     13.73 o 
   1  14   9      202.22      216.98     33.41 o 
   2  14   9       28.33       22.66     18.51 o 
  -6  15   9        7.07       25.63     19.76 o 
  -5  15   9      107.26      133.55     15.66 o 
  -4  15   9       21.60       33.76      9.12 o 
  -3  15   9       49.51       56.63     11.63 o 
  -2  15   9        7.17       14.36     12.10 o 
  -1  15   9      176.12      188.24     22.67 o 
   0  15   9        1.44       18.52     16.78 o 
   1  15   9        5.81       13.27      9.08 o 
  -4  16   9        0.01        9.56     10.29 o 
  -3  16   9        0.23        5.23     12.47 o 
  -2  16   9       12.80        2.91     12.13 o 
  -1  16   9       21.05       10.86      9.78 o 
  -8   0  10      138.57      107.33     17.20 o 
  -7   0  10      207.79      221.78     20.05 o 
  -6   0  10      136.40      121.97     15.66 o 
  -5   0  10       45.17       58.03     15.93 o 
  -4   0  10      112.69      157.46     21.98 o 
  -3   0  10       48.80       53.81     31.53 o 
  -2   0  10       23.30       51.72     25.88 o 
  -1   0  10       71.69       57.96     27.49 o 
   0   0  10       38.29       76.26     28.89 o 
   1   0  10       51.86       96.02     31.80 o 
   2   0  10      367.99      442.97     58.49 o 
   3   0  10       23.24       60.85     30.57 o 
   4   0  10        1.06       -0.43     25.21 o 
   5   0  10      203.45      221.11     45.09 o 
 -10   1  10        4.58      123.68     21.84 o 
  -9   1  10       16.11       36.33     24.36 o 
  -8   1  10       41.65       46.78     25.92 o 
  -7   1  10      128.16      116.31     11.14 o 
  -6   1  10      165.65      130.20     12.43 o 
  -5   1  10       24.75       18.78      8.88 o 
  -4   1  10        7.34       20.61      8.76 o 
  -3   1  10       50.80       63.61     10.29 o 
  -2   1  10        0.00       19.02     16.49 o 
  -1   1  10        0.40        9.77     15.51 o 
   0   1  10      323.79      366.75     42.74 o 
   1   1  10        7.10       -5.13     16.29 o 
   2   1  10       74.57       69.12     22.53 o 
   3   1  10       26.20        8.57     31.41 o 
   4   1  10      102.60      128.89     26.92 o 
   5   1  10        7.87      -27.27     13.64 o 
 -11   2  10       27.63      103.64     50.20 o 
 -10   2  10       16.64       58.56     26.54 o 
  -9   2  10       10.63       33.07     24.27 o 
  -8   2  10        5.74       21.24     22.92 o 
  -7   2  10        0.74       -1.20     12.43 o 
  -6   2  10       10.36        9.08      8.71 o 
  -5   2  10       39.30       36.36      8.28 o 
  -4   2  10        1.27        8.55      7.15 o 
  -3   2  10        4.75       11.05      7.57 o 
  -2   2  10       20.77       23.23     11.24 o 
  -1   2  10       80.05      114.31     22.26 o 
   0   2  10        1.87       -7.65     30.83 o 
   1   2  10       11.87       12.69     16.63 o 
   2   2  10       29.91       27.09     19.53 o 
   3   2  10       13.48       25.16     19.28 o 
   4   2  10       46.42       87.72     23.88 o 
   5   2  10       30.88       64.14     22.65 o 
 -10   3  10       44.87       65.49     32.44 o 
  -9   3  10       28.11       43.74     35.79 o 
  -8   3  10       37.74       68.59     15.58 o 
  -7   3  10        4.31        7.52     10.57 o 
  -6   3  10        2.84       16.76      9.41 o 
  -5   3  10        5.45       13.95      8.19 o 
  -4   3  10        4.55       13.30     10.14 o 
  -3   3  10       46.77       60.94      9.62 o 
  -2   3  10        0.33        6.90     10.14 o 
  -1   3  10       47.27       57.47     13.25 o 
   0   3  10       13.27       20.34     17.68 o 
   1   3  10      101.63      126.87     24.60 o 
   2   3  10       22.39        2.85     17.69 o 
   3   3  10       43.70       70.29     28.00 o 
   4   3  10      169.22      193.35     31.94 o 
   5   3  10       15.84      -15.18     19.66 o 
 -10   4  10       51.90       86.92     17.08 o 
  -9   4  10       24.58       54.10     30.00 o 
  -8   4  10        7.45       12.42     23.34 o 
  -7   4  10        2.51       10.50     14.23 o 
  -6   4  10       15.54       16.31      8.66 o 
  -5   4  10      101.45       99.99     12.59 o 
  -4   4  10       40.84       53.37     10.21 o 
  -3   4  10       79.78       99.60     15.47 o 
  -2   4  10      129.86      147.87     22.60 o 
  -1   4  10       14.08       36.01     13.08 o 
   0   4  10       42.84       72.51     21.52 o 
   1   4  10       77.29      111.68     24.09 o 
   2   4  10       71.25       93.72     24.55 o 
   3   4  10       11.11       -8.42     33.60 o 
   4   4  10      134.65      145.65     28.38 o 
   5   4  10       35.98       28.08     24.00 o 
 -10   5  10        9.92       28.10     27.87 o 
  -9   5  10        8.06       54.87     32.00 o 
  -8   5  10       33.14       35.61     35.63 o 
  -7   5  10        1.66       -7.88      9.61 o 
  -6   5  10        0.01        0.60      7.91 o 
  -5   5  10       13.08       11.22      8.37 o 
  -4   5  10       28.88       21.67      9.04 o 
  -3   5  10       92.39      101.99     15.79 o 
  -2   5  10       61.21       81.90     18.31 o 
  -1   5  10        3.38       17.97     13.99 o 
   0   5  10       81.82       70.21     24.79 o 
   1   5  10      132.65      180.94     27.76 o 
   2   5  10       25.91       66.44     21.92 o 
   3   5  10       44.30       12.58     17.98 o 
   4   5  10       10.95        7.32     21.68 o 
 -10   6  10       49.20       94.96     18.15 o 
  -9   6  10       72.24       86.20     26.66 o 
  -8   6  10      163.95      216.08     29.74 o 
  -7   6  10       29.63       31.36      9.96 o 
  -6   6  10       18.98       15.36      8.41 o 
  -5   6  10      102.85      104.73     16.35 o 
  -4   6  10      454.11      459.83     20.98 o 
  -3   6  10        8.89        8.22      9.36 o 
  -2   6  10      417.10      450.49     25.24 o 
  -1   6  10       86.80       84.79     19.35 o 
   0   6  10       32.74        7.46     12.81 o 
   1   6  10       45.02       58.46     17.11 o 
   2   6  10        1.91      -12.85     24.75 o 
   3   6  10        0.00       25.57     31.02 o 
   4   6  10       13.84       20.22     16.53 o 
 -10   7  10       29.63       85.82     32.34 o 
  -9   7  10      158.81      166.33     22.64 o 
  -8   7  10       20.24       43.10     14.27 o 
  -7   7  10      229.94      244.86     19.46 o 
  -6   7  10        6.99       12.95      8.52 o 
  -5   7  10       48.25       33.46     10.24 o 
  -4   7  10      276.93      242.36     18.29 o 
  -3   7  10      299.73      252.35     18.60 o 
  -2   7  10        9.67        1.42      9.72 o 
  -1   7  10        5.19       13.78     16.29 o 
   0   7  10      135.17      127.87     22.52 o 
   1   7  10        6.48       42.49     29.56 o 
   2   7  10       11.63       33.76     20.22 o 
   3   7  10       99.93      -19.68     15.89 o 
   4   7  10       46.45        5.55     28.45 o 
  -9   8  10      110.77      123.75     20.52 o 
  -8   8  10      506.54      596.59     34.57 o 
  -7   8  10        0.27        9.27      8.46 o 
  -6   8  10       55.59       70.05     11.87 o 
  -5   8  10      217.92      231.46     18.65 o 
  -4   8  10       32.67       31.20      9.28 o 
  -3   8  10       94.10      119.56     14.42 o 
  -2   8  10      210.57      162.11     23.46 o 
  -1   8  10      289.28      279.70     29.76 o 
   0   8  10       28.75       41.32     15.83 o 
   1   8  10       15.61       18.02     12.55 o 
   2   8  10        0.84       20.59     16.19 o 
   3   8  10       74.50       75.75     36.97 o 
  -9   9  10       38.40       32.51     19.96 o 
  -8   9  10       36.15       50.06     11.88 o 
  -7   9  10       25.73       26.08     13.32 o 
  -6   9  10       68.84       65.15     12.25 o 
  -5   9  10       12.91       14.76      8.29 o 
  -4   9  10        8.99       23.56      9.35 o 
  -3   9  10      251.36      281.21     20.39 o 
  -2   9  10       14.89       27.53     11.59 o 
  -1   9  10      121.33       79.10     41.04 o 
   0   9  10       29.49       12.30     15.58 o 
   1   9  10       63.60       65.67     19.42 o 
   2   9  10        3.95       13.07     17.15 o 
   3   9  10        2.96       38.00     32.51 o 
  -8  10  10        1.15       14.33     10.60 o 
  -7  10  10        1.59       -2.30      8.18 o 
  -6  10  10        2.07        7.60      8.46 o 
  -5  10  10        2.80        9.54      8.02 o 
  -4  10  10       86.17       92.24     12.64 o 
  -3  10  10        7.73       29.88      9.19 o 
  -2  10  10       31.03       33.07     10.18 o 
  -1  10  10      191.33      210.99     22.61 o 
   0  10  10       95.74      147.88     23.70 o 
   1  10  10        1.13       24.39     17.28 o 
   2  10  10       59.67       78.10     21.34 o 
  -7  11  10        5.02       18.04      8.84 o 
  -6  11  10        1.38       13.65      7.91 o 
  -5  11  10        0.31        5.35      7.63 o 
  -4  11  10       34.98       46.50     10.96 o 
  -3  11  10       49.90       65.26     11.61 o 
  -2  11  10        5.13        5.11      7.46 o 
  -1  11  10        3.31        2.05      8.59 o 
   0  11  10        3.28        8.02     30.52 o 
   1  11  10       34.34       19.45     17.16 o 
   2  11  10       18.60       29.40     18.02 o 
  -6  12  10       28.35       36.10     13.40 o 
  -5  12  10       44.02       44.87     12.02 o 
  -4  12  10        6.06        8.85      6.25 o 
  -3  12  10        1.15       23.16      9.01 o 
  -2  12  10        8.33       15.99     10.01 o 
  -1  12  10        7.56        7.32     10.55 o 
   0  12  10       19.95       35.50     12.25 o 
   1  12  10        4.08       37.33     18.23 o 
  -5  13  10       37.02       69.96     11.17 o 
  -4  13  10        6.19       11.57      7.51 o 
  -3  13  10      126.02      125.79     15.47 o 
  -2  13  10       33.78       32.99      9.87 o 
  -1  13  10        3.16       13.98     13.51 o 
  -9   1  11       42.90       49.61     16.54 o 
  -8   1  11       24.77       59.00     21.79 o 
  -7   1  11       36.01       43.84     26.13 o 
  -6   1  11       69.29       39.45     32.83 o 
  -5   1  11        4.08       16.31      9.68 o 
  -4   1  11        1.03        1.70      9.26 o 
  -3   1  11       14.44       20.14     10.88 o 
  -2   1  11       38.56       81.14     21.76 o 
  -1   1  11        1.00       24.20     19.03 o 
   0   1  11       10.03       24.37     20.62 o 
   1   1  11        7.29       32.01     28.74 o 
   2   1  11        7.65       14.37     19.33 o 
   3   1  11        7.71       27.68     18.70 o 
  -9   2  11        5.21       83.68     54.22 o 
  -8   2  11        1.82       11.50     39.66 o 
  -7   2  11       58.91       63.44     18.51 o 
  -6   2  11        2.12       11.74     14.32 o 
  -5   2  11       29.90       44.38     16.79 o 
  -4   2  11       37.43       36.84     16.44 o 
  -3   2  11        5.08       18.88     13.58 o 
  -2   2  11        0.01       -1.22     16.52 o 
  -1   2  11        5.11       10.22     18.04 o 
   0   2  11        7.01       -3.63     17.10 o 
   1   2  11        1.73        1.96     17.36 o 
   2   2  11       14.14       14.67     19.29 o 
   3   2  11        5.62       17.31     17.96 o 
  -9   3  11       62.77      115.94     46.66 o 
  -8   3  11       17.34       47.47     13.75 o 
  -7   3  11        6.96       18.72     13.26 o 
  -6   3  11       20.24       44.40     16.07 o 
  -5   3  11        0.36       14.26     21.16 o 
  -4   3  11        1.25        2.25     10.47 o 
  -3   3  11       73.93       67.56     16.62 o 
  -2   3  11       44.35       89.97     31.54 o 
  -1   3  11        0.32       25.64     18.97 o 
   0   3  11        2.04       26.24     18.69 o 
   1   3  11        0.82        9.71     19.64 o 
   2   3  11       25.54      -11.75     17.72 o 
  -8   4  11       21.06       36.08     24.66 o 
  -7   4  11       17.08       16.18     17.48 o 
  -6   4  11      103.01      118.34     22.53 o 
  -5   4  11       16.99        9.35     15.53 o 
  -4   4  11        3.92       13.17     11.03 o 
  -3   4  11      200.44      261.69     23.17 o 
  -2   4  11       53.63       88.05     20.27 o 
  -1   4  11       25.11        9.62     25.99 o 
   0   4  11      192.80      220.44     45.73 o 
   1   4  11      127.33      147.25     39.97 o 
   2   4  11        0.11       33.17     18.51 o 
  -8   5  11        3.19       -2.09     16.50 o 
  -7   5  11       15.88       39.62     13.44 o 
  -6   5  11        0.09       22.40     13.31 o 
  -5   5  11        8.60        7.10     13.03 o 
  -4   5  11        0.56        9.97     10.54 o 
  -3   5  11       24.84       48.19     13.31 o 
  -2   5  11      270.40      274.34     24.31 o 
  -1   5  11        3.14       22.73     27.74 o 
   0   5  11       48.65       67.90     33.79 o 
   1   5  11       12.67       45.06     29.75 o 
   2   5  11        8.69       29.24     25.06 o 
  -8   6  11       47.66       37.26     29.52 o 
  -7   6  11      318.53      374.60     31.35 o 
  -6   6  11       45.89       44.49     11.67 o 
  -5   6  11       59.04       54.15     14.57 o 
  -4   6  11      193.33      178.87     20.59 o 
  -3   6  11      269.72      296.40     25.13 o 
  -2   6  11      159.61      147.08     19.20 o 
  -1   6  11      276.54      298.61     31.09 o 
   0   6  11       55.61      121.42     36.91 o 
   1   6  11       26.77       54.64     29.96 o 
  -7   7  11       79.24       55.45     11.82 o 
  -6   7  11      211.54      236.36     20.58 o 
  -5   7  11        0.01        7.39     10.93 o 
  -4   7  11       41.64       34.94     13.80 o 
  -3   7  11      410.63      409.94     29.74 o 
  -2   7  11      325.29      318.37     26.11 o 
  -1   7  11       56.25       41.65     17.50 o 
   0   7  11       66.96      128.80     36.88 o 
   1   7  11       98.58      150.49     36.34 o 
  -7   8  11        5.07       33.31     24.13 o 
  -6   8  11       16.00       22.63      9.66 o 
  -5   8  11      121.96      131.16     15.23 o 
  -4   8  11       17.77       10.95     10.79 o 
  -3   8  11       63.07       87.76     16.74 o 
  -2   8  11       17.41       29.07     20.48 o 
  -1   8  11      124.71      145.37     23.91 o 
   0   8  11       18.80       32.20     20.00 o 
  -6   9  11        0.05       10.70      9.41 o 
  -5   9  11        4.11       -1.50      7.77 o 
  -4   9  11        0.09       19.80     11.98 o 
  -3   9  11      128.95      146.59     20.01 o 
  -2   9  11       51.08       47.46     14.02 o 
  -1   9  11        0.00        2.73     10.72 o 
  -4  10  11        0.66        5.33     13.76 o 
  -3  10  11       34.54       67.48     15.78 o 
  -2  10  11       58.34       76.88     16.67 o 
  -4   0  12       15.87       61.47     19.34 o 
  -3   0  12        0.32        8.17     21.67 o 
  -2   0  12        0.30       13.82     15.90 o 
  -5   1  12      462.47      494.31     36.66 o 
  -4   1  12       55.45       85.41     26.69 o 
  -3   1  12       56.07       68.60     21.96 o 
  -2   1  12      116.49      158.44     20.35 o 
  -5   2  12       78.42      103.92     21.45 o 
  -4   2  12       18.02       41.71     18.14 o 
  -3   2  12      124.92      157.13     27.50 o 
  -2   2  12       25.08       66.70     36.05 o 
  -4   3  12       13.46       22.75     18.31 o 
  -3   3  12      118.13      159.65     34.56 o 
  -2   3  12      161.21      199.46     41.39 o 
                                                 
